# Supplementary material for: Impact of fiber-containing enteral nutrition on microbial community dynamics in critically ill trauma patients: a pilot-randomized trial
Source: BMC Med. 2025 Dec 29;23:706. doi: 10.1186/s12916-025-04511-2 (PMC12751656; doi:10.1186/s12916-025-04511-2)
Supplement: Supplementary file 3 — Additional file 3: Participant and group specific clinical data captured during hospitalization, including daily nutritional logs and antibiotics along with clinical outcomes. In addition, it provides the full list of clinical variables included in Spearman’s correlation analyses. [file 12916_2025_4511_MOESM3_ESM.xlsx]

## Sheet: Daily Nutritional Data
Patient ID	Study group	Sex	BMI	Actual weight (Kg)	Adjusted Body weight (Kg)	ICU admission Date and time	Start of Study EN Date and Time of (Day 0)	Kcal prescribed	Days of Study EN	Kcal received from Study EN	Kcal/Kg received from Study EN (Actual Body weight)	Kcal/Kg received from Study EN(Adjusted Body weight)	Total Protein (g) recieved from Study EN	Protein g/Kg/d (Actual Body weight) from EN	Protein g/Kg/d (Adjusted Body weight) from EN	Supplemental protein per day (g)	Carbohydrates (g) recieved from Study EN	Carbohydrates g/Kg/d (Actual Body weight) from EN	Carbohydrates g/Kg/d (Adjusted Body weight) from EN	Fats (g) recieved from Study EN	Fats g/Kg/d (Actual Body weight) from EN	Fats g/Kg/d (Adjusted Body weight) from EN	Total Sugar (g) recieved from Study EN	Fiber (g) recieved from Study EN	Fibes received from EN per Kg (g/Kg/d) (Actual Body weight)	Fibes received from EN per Kg (g/Kg/d) (Adjusted Body weight)
1	B	M	23.91	94.8		2017-11-08 16:00:00	2017-11-16 08:22:00	2020	0	340.316	3.58984		15.762	0.166266		36	44.7785	0.472347		11.1051	0.117142		2.38819
									1	1334.81	14.0803		61.8228	0.652139		36	175.633	1.85267		43.557	0.459462		9.36709
									2	2056.33	21.6912		95.2405	1.00465		36	270.57	2.85411		67.1013	0.707819		14.4304
									3	2038.29	21.501		94.4051	0.995834		36	268.196	2.82907		66.5127	0.70161		14.3038
									4	2326.9	24.5453		107.772	1.13684		36	306.171	3.22965		75.9304	0.800953		16.3291
									5	2284.81	24.1014		105.823	1.11627		48	300.633	3.17123		74.557	0.786466		16.0338
									6	2068.35	21.8181		95.7975	1.01052		48	272.152	2.8708		67.4937	0.711959		14.5148
									7	1996.2	21.057		92.4557	0.975271		48	262.658	2.77066		65.1392	0.687123		14.0084
									8	1527.22	16.1099		70.7342	0.746141		48	200.949	2.11972		49.8354	0.52569		10.7173
									9	1563.29	16.4904		72.4051	0.763766		48	205.696	2.16979		51.0127	0.538108		10.9705
2	A	M	29.3	80		2017-11-14 12:00:00	2017-11-16 11:48:00	2015	0	71.8987	0.898734		4.50633	0.0563291		0	6.63291	0.0829114		3.24051	0.0405063		0.253165	0.303797	0.00379747
									1	683.038	8.53797		42.8101	0.535127		0	63.0127	0.787658		30.7848	0.38481		2.40506	2.88608	0.0360759
									2	1803.46	22.5432		113.034	1.41292		0	166.376	2.07969		81.2827	1.01603		6.35021	7.62025	0.0952532
									3	1653.67	20.6709		103.646	1.29557		0	152.557	1.90696		74.5316	0.931646		5.82278	6.98734	0.0873418
									4	71.8987	0.898734		4.50633	0.0563291		0	6.63291	0.0829114		3.24051	0.0405063		0.253165	0.303797	0.00379747
									5	1258.23	15.7278		78.8608	0.985759		0	116.076	1.45095		56.7089	0.708861		4.43038	5.31646	0.0664557
									6	2013.16	25.1646		126.177	1.57722		0	185.722	2.32152		90.7342	1.13418		7.08861	8.50633	0.106329
									7	1533.84	19.173		96.135	1.20169		0	141.502	1.76878		69.1308	0.864135		5.40084	6.48101	0.0810127
3	B	F	21	54.3		2017-11-28 09:32:00	2017-11-29 17:00:00	1494	0	950	17.4954		44	0.810313		36	125	2.30203		31	0.570902		6.66667
									1	1178.48	21.7031		54.5823	1.0052		36	155.063	2.85568		38.4557	0.708208		8.27004
									2	841.772	15.5022		38.9873	0.717999		36	110.759	2.03977		27.4684	0.505863		5.90717
									3	2008.23	36.9839		93.0127	1.71294		36	264.241	4.86631		65.5316	1.20684		14.0928
									4	1491.14	27.4611		69.0633	1.27188		36	196.203	3.61331		48.6582	0.8961		10.4641
									5	673.418	12.4018		31.1899	0.574399		36	88.6076	1.63182		21.9747	0.40469		4.72574
									6	505.063	9.30135		23.3924	0.430799		36	66.4557	1.22386		16.481	0.303518		3.5443
									7	1010.13	18.6027		46.7848	0.861599		36	132.911	2.44772		32.962	0.607035		7.08861
									8	1226.58	22.589		56.8101	1.04623		36	161.392	2.97224		40.0253	0.737114		8.60759
									9	1563.29	28.7899		72.4051	1.33343		36	205.696	3.78814		51.0127	0.93946		10.9705
4	A	F	19.9	56.3		2018-02-28 21:00:00	2018-03-02 20:00:00	1584	0	1132.41	20.1138		70.9747	1.26065		0	104.468	1.85557		51.038	0.906536		3.98734	4.78481	0.0849877
									1	1581.77	28.0954		99.1392	1.76091		0	145.924	2.5919		71.2911	1.26627		5.56962	6.68354	0.118713
									2	1533.84	27.244		96.135	1.70755		0	141.502	2.51336		69.1308	1.2279		5.40084	6.48101	0.115116
5	A	M	22	65.1		2018-03-02 12:00:00	2018-03-03 13:35:00	1872	0	521.266	8.00716		32.6709	0.501857		0	48.0886	0.738688		23.4937	0.360886		1.83544	2.20253	0.0338331
									1	287.595	4.41774		18.0253	0.276887		0	26.5316	0.407552		12.962	0.199109		1.01266	1.21519	0.0186665
									2	233.671	3.58941		14.6456	0.22497		0	21.557	0.331136		10.5316	0.161776		0.822785	0.987342	0.0151665
									3	233.671	3.58941		14.6456	0.22497		0	21.557	0.331136		10.5316	0.161776		0.822785	0.987342	0.0151665
									4	587.173	9.01955		36.8017	0.56531		0	54.1688	0.832086		26.4641	0.406515		2.06751	2.48101	0.0381108
									5	712.996	10.9523		44.6878	0.686448		0	65.7764	1.01039		32.135	0.493626		2.51055	3.01266	0.0462774
									6	71.8987	1.10444		4.50633	0.0692216		0	6.63291	0.101888		3.24051	0.0497774		0.253165	0.303797	0.00466663
7	B	F	45	116.5	73.2059	2018-04-12 20:53:00	2018-04-16 12:30:00	1734	0	1587.34	13.6253	21.6833	73.519	0.631064	1.00428	36	208.861	1.7928	2.85306	51.7975	0.444613	0.707559	11.1392	77.4684
									1	1124.37	9.65122	15.359	52.0759	0.447004	0.711363	36	147.943	1.2699	2.02092	36.6899	0.314935	0.501188	7.8903
									2	1124.37	9.65122	15.359	52.0759	0.447004	0.711363	36	147.943	1.2699	2.02092	36.6899	0.314935	0.501188	7.8903
									3	On hold	On hold	On hold	On hold	On hold	On hold	On hold	On hold	On hold	On hold	On hold	On hold	On hold	On hold
									4	1322.78	11.3544	18.0694	61.2658	0.525887	0.836898	36	174.051	1.494	2.37755	43.1646	0.370511	0.589632	9.2827
									5	1587.34	13.6253	21.6833	73.519	0.631064	1.00428	36	208.861	1.7928	2.85306	51.7975	0.444613	0.707559	11.1392
									6	1118.35	9.59961	15.2768	51.7975	0.444613	0.707559	36	147.152	1.26311	2.01011	36.4937	0.31325	0.498507	7.8481
									7	727.532	6.24491	9.93816	33.6962	0.289238	0.460294	36	95.7278	0.821698	1.30765	23.7405	0.203781	0.324298	5.10549
									8	1058.23	9.0835	14.4555	49.0127	0.42071	0.669518	36	139.241	1.1952	1.90204	34.5316	0.296409	0.471706	7.42616
									9	1388.92	11.9221	18.9729	64.3291	0.552181	0.878743	36	182.753	1.5687	2.49643	45.3228	0.389037	0.619114	9.74684
8	A	M	28	94.2		2018-05-05 23:34:00	2018-05-07 15:45:00	2304	0	317.553	3.37105		19.903	0.211284		0	29.2954	0.310991		14.3122	0.151935		1.11814	1.34177	0.0142439
									1	1402.03	14.8835		87.8734	0.932839		0	129.342	1.37305		63.1899	0.670805		4.93671	5.92405	0.062888
									2	2300.76	24.4242		144.203	1.53081		0	212.253	2.25322		103.696	1.10081		8.10127	9.72152	0.103201
									3	2013.16	21.3712		126.177	1.33946		0	185.722	1.97157		90.7342	0.963208		7.08861	8.50633	0.0903007
									4	1653.67	17.5549		103.646	1.10027		0	152.557	1.6195		74.5316	0.791206		5.82278	6.98734	0.0741756
									5	2085.06	22.1344		130.684	1.3873		0	192.354	2.04198		93.9747	0.997608		7.34177	8.81013	0.0935258
									6	2300.76	24.4242		144.203	1.53081		0	212.253	2.25322		103.696	1.10081		8.10127	9.72152	0.103201
									7	2300.76	24.4242		144.203	1.53081		0	212.253	2.25322		103.696	1.10081		8.10127	9.72152	0.103201
									8	2300.76	24.4242		144.203	1.53081		0	212.253	2.25322		103.696	1.10081		8.10127	9.72152	0.103201
									9	2300.76	24.4242		144.203	1.53081		0	212.253	2.25322		103.696	1.10081		8.10127	9.72152	0.103201
9	A	M	27.9	78.3		2018-05-25 16:31:00	2018-05-27 07:00:00	2091	0	970.633	12.3963		60.8354	0.776953		18	89.5443	1.14361		43.7468	0.558708		3.41772	4.10127	0.0523789
									1	1869.37	23.8744		117.165	1.49635		18	172.456	2.2025		84.2532	1.07603		6.58228	7.89873	0.100878
									2	1761.52	22.497		110.405	1.41003		18	162.506	2.07543		79.3924	1.01395		6.20253	7.44304	0.095058
									3	2013.16	25.7109		126.177	1.61146		18	185.722	2.37192		90.7342	1.1588		7.08861	8.50633	0.108638
									4	2013.16	25.7109		126.177	1.61146		18	185.722	2.37192		90.7342	1.1588		7.08861	8.50633	0.108638
									5	2013.16	25.7109		126.177	1.61146		18	185.722	2.37192		90.7342	1.1588		7.08861	8.50633	0.108638
									6	2013.16	25.7109		126.177	1.61146		18	185.722	2.37192		90.7342	1.1588		7.08861	8.50633	0.108638
									7	1258.23	16.0693		78.8608	1.00716		18	116.076	1.48245		56.7089	0.724251		4.43038	5.31646	0.0678985
									8	1653.67	21.1197		103.646	1.3237		18	152.557	1.94836		74.5316	0.951873		5.82278	6.98734	0.0892381
									9	1569.79	20.0484		98.3882	1.25655		18	144.819	1.84953		70.7511	0.903589		5.52743	6.63291	0.0847115
12	A	F	25.1	70		2018-06-29 09:00:00	2018-07-01 11:00:00	1874	0	1312.15	18.745		82.2405	1.17486		12	121.051	1.72929		59.1392	0.844846		4.62025	5.5443	0.0792043
									1	1138.4	16.2628		71.3502	1.01929		12	105.021	1.5003		51.308	0.732972		4.00844	4.81013	0.0687161
									2	1593.76	22.7679		99.8903	1.427		12	147.03	2.10042		71.8312	1.02616		5.61181	6.73418	0.0962025
									3	1138.4	16.2628		71.3502	1.01929		12	105.021	1.5003		51.308	0.732972		4.00844	4.81013	0.0687161
									4	754.937	10.7848		47.3165	0.675949		12	69.6456	0.994937		34.0253	0.486076		2.65823	3.18987	0.0455696
									5	1366.08	19.5154		85.6203	1.22315		12	126.025	1.80036		61.5696	0.879566		4.81013	5.77215	0.0824593
13	B	F	34	111.8	75.9017	2018-07-05 23:53:00	2018-07-06 17:00:00	1782	0	216.456	1.9361	2.85179	10.0253	0.0896719	0.132083	36	28.481	0.25475	0.375235	7.06329	0.0631779	0.0930584	1.51899
									1	216.456	1.9361	2.85179	10.0253	0.0896719	0.132083	36	28.481	0.25475	0.375235	7.06329	0.0631779	0.0930584	1.51899
									2	986.076	8.82	12.9915	45.6709	0.408505	0.601711	36	129.747	1.16053	1.70941	32.1772	0.287811	0.423933	6.91983
									3	1827.85	16.3493	24.0818	84.6582	0.757229	1.11537	36	240.506	2.15122	3.16865	59.6456	0.533502	0.785826	12.827
									4	1924.05	17.2098	25.3492	89.1139	0.797083	1.17407	36	253.165	2.26444	3.33543	62.7848	0.561581	0.827186	13.5021
									5	2224.68	19.8988	29.3101	103.038	0.921628	1.35752	36	292.722	2.61826	3.85659	72.5949	0.649329	0.956433	15.6118
									6	1431.01	12.7998	18.8535	66.2785	0.592831	0.873215	36	188.291	1.68418	2.48072	46.6962	0.417676	0.615219	10.0422
									7	1022.15	9.14268	13.4668	47.3418	0.423451	0.623725	36	134.494	1.20298	1.77195	33.3544	0.29834	0.439442	7.173
									8	1839.87	16.4568	24.2402	85.2152	0.762211	1.1227	36	242.089	2.16537	3.1895	60.038	0.537012	0.790996	12.9114
									9	2260.76	20.2215	29.7854	104.709	0.936573	1.37953	36	297.468	2.66072	3.91913	73.7722	0.659858	0.971943	15.865
14	A	M	18.7	60		2019-02-19 23:10:00	2019-02-22 03:00:00	1824	0	1821.43	30.3572		114.16	1.90267		0	168.034	2.80056		82.0928	1.36821		6.4135	7.6962	0.12827
									1	1941.27	32.3544		121.671	2.02785		0	179.089	2.98481		87.4937	1.45823		6.83544	8.20253	0.136709
									2	1162.36	19.3727		72.8523	1.21421		0	107.232	1.7872		52.3882	0.873136		4.09283	4.91139	0.0818565
									3	1821.43	30.3572		114.16	1.90267		0	168.034	2.80056		82.0928	1.36821		6.4135	7.6962	0.12827
									4	1893.33	31.5556		118.667	1.97778		0	174.667	2.91111		85.3333	1.42222		6.66667	8	0.133333
									5	1821.43	30.3572		114.16	1.90267		0	168.034	2.80056		82.0928	1.36821		6.4135	7.6962	0.12827
									6	1737.55	28.9592		108.903	1.81505		0	160.295	2.67159		78.3122	1.3052		6.11814	7.34177	0.122363
									7	1833.42	30.557		114.911	1.91519		0	169.139	2.81899		82.6329	1.37722		6.4557	7.74684	0.129114
									8	1473.92	24.5654		92.3797	1.53966		0	135.975	2.26624		66.4304	1.10717		5.18987	6.22785	0.103797
									9	1887.34	31.4557		118.291	1.97152		0	174.114	2.9019		85.0633	1.41772		6.64557	7.97468	0.132911
15	A	M	34.4	105.7	83.3056	2019-12-02 16:24:00	2019-12-05 11:00:00	2220	0	1485.91	14.0578	17.8368	93.1308	0.881086	1.11794	15	137.08	1.29688	1.64551	66.9705	0.63359		5.23207	6.27848	0.0593991	0.0753668
									1	1869.37	17.6856	22.4399	117.165	1.10846	1.40644	15	172.456	1.63156	2.07016	84.2532	0.797097		6.58228	7.89873	0.0747279	0.0948163
									2	1797.47	17.0054	21.5768	112.658	1.06583	1.35235	15	165.823	1.56881	1.99053	81.0127	0.76644		6.32911	7.59494	0.0718537	0.0911695
									3	1797.47	17.0054	21.5768	112.658	1.06583	1.35235	15	165.823	1.56881	1.99053	81.0127	0.76644		6.32911	7.59494	0.0718537	0.0911695
									4	1204.3	11.3936	14.4564	75.481	0.714106	0.906073	15	111.101	1.0511	1.33366	54.2785	0.513514		4.24051	5.08861	0.048142	0.0610836
									5	593.165	5.61177	7.12034	37.1772	0.351724	0.446275	15	54.7215	0.517706	0.656876	26.7342	0.252925		2.08861	2.50633	0.0237117	0.0300859
									6	on hold	on hold	on hold	on hold	on hold	on hold	on hold	on hold	on hold	on hold	on hold	on hold		on hold	on hold	on hold	on hold
									7	527.257	4.98824	6.32919	33.0464	0.312643	0.396689	15	48.6414	0.460183	0.58389	23.7637	0.224822		1.85654	2.22785	0.0210771	0.0267431
									8	1408.02	13.3209	16.9018	88.2489	0.8349	1.05934	15	129.895	1.2289	1.55925	63.4599	0.600378		4.95781	5.94937	0.0562854	0.0714161
									9	1408.02	13.3209	16.9018	88.2489	0.8349	1.05934	15	129.895	1.2289	1.55925	63.4599	0.600378		4.95781	5.94937	0.0562854	0.0714161
16	B	M	28.2	97.2		2019-11-23 22:37:00	2019-11-26 16:30:00	1944	0	1394.94	14.3512		64.6076	0.664687		90	183.544	1.88832		45.519	0.468302		9.78903
									1	1370.89	14.1038		63.4937	0.653227		90	180.38	1.85576		44.7342	0.460228		9.62025
									2	859.81	8.84578		39.8228	0.409699		90	113.133	1.16392		28.057	0.288652		6.03376
									3	561.582	5.7776		26.0101	0.267594		90	73.8924	0.76021		18.3253	0.188532		3.94093
									4	495.443	5.09715		22.9468	0.236079		90	65.1899	0.670678		16.1671	0.166328		3.47679
									5	1635.44	16.8255		75.7468	0.779288		90	215.19	2.21389		53.3671	0.549044		11.4768
									6	2020.25	20.7845		93.5696	0.96265		90	265.823	2.7348		65.9241	0.678231		14.1772
									7	2308.86	23.7537		106.937	1.10017		90	303.797	3.12549		75.3418	0.775121		16.2025
									8	2182.59	22.4547		101.089	1.04001		90	287.184	2.95456		71.2215	0.732732		15.3165
17	B	F	42.2	100.9	63.2043	2020-12-05 01:00:00	2020-12-14	1704	0	1130.38	11.203	17.8845	52.3544	0.518874	0.828336	30	148.734	1.47408	2.35323	36.8861	0.365571	0.583601	7.93249
									1	1382.91	13.7058	21.88	64.0506	0.634793	1.01339	30	181.962	1.80339	2.87895	45.1266	0.447241	0.713979	9.70464
									2	1322.78	13.1099	20.9287	61.2658	0.607193	0.96933	30	174.051	1.72498	2.75378	43.1646	0.427795	0.682937	9.2827
									3	1587.34	15.7318	25.1144	73.519	0.728632	1.1632	30	208.861	2.06998	3.30453	51.7975	0.513354	0.819524	11.1392
									4	1256.65	12.4544	19.8823	58.2025	0.576834	0.920863	30	165.348	1.63873	2.61609	41.0063	0.406406	0.64879	8.81857
									5	1521.2	15.0763	24.068	70.4557	0.698273	1.11473	30	200.158	1.98373	3.16684	49.6392	0.491965	0.785377	10.6751
									6	1587.34	15.7318	25.1144	73.519	0.728632	1.1632	30	208.861	2.06998	3.30453	51.7975	0.513354	0.819524	11.1392
									7	1455.06	14.4208	23.0216	67.3924	0.667913	1.06626	30	191.456	1.89748	3.02916	47.481	0.470575	0.75123	10.211
									8	1046.2	10.3687	16.5527	48.4557	0.480235	0.766652	30	137.658	1.3643	2.17799	34.1392	0.338347	0.540141	7.34177
									9	793.671	7.86592	12.5572	36.7595	0.364316	0.581598	30	104.43	1.03499	1.65227	25.8987	0.256677	0.409762	5.56962
18	A	M	35.2	100	84.4581	2021-01-02 13:38:00	2021-01-09 13:51:00	1908	0	1593.76	15.9376	18.8704	99.8903	0.998903	1.18272	45	147.03	1.4703	1.74086	71.8312	0.718312		5.61181	6.73418	0.0673418	0.0797339
									1	1743.54	17.4354	20.6439	109.278	1.09278	1.29388	45	160.848	1.60848	1.90447	78.5823	0.785823		6.13924	7.36709	0.0736709	0.0872277
									2	1234.26	12.3426	14.6139	77.3586	0.773586	0.915941	45	113.865	1.13865	1.34818	55.6287	0.556287		4.34599	5.21519	0.0521519	0.0617488
									3	629.114	6.29114	7.44883	39.4304	0.394304	0.466863	45	58.038	0.58038	0.687181	28.3544	0.283544		2.21519	2.65823	0.0265823	0.0314739
									4	964.641	9.64641	11.4215	60.4599	0.604599	0.715857	45	88.9916	0.889916	1.05368	43.4768	0.434768		3.39662	4.07595	0.0407595	0.04826
									5	1006.58	10.0658	11.9181	63.0886	0.630886	0.746981	45	92.8608	0.928608	1.09949	45.3671	0.453671		3.5443	4.25316	0.0425316	0.0503583
									6	922.7	9.227	10.9249	57.8312	0.578312	0.684733	45	85.1224	0.851224	1.00786	41.5865	0.415865		3.24895	3.89873	0.0389873	0.0461618
									7	209.705	2.09705	2.48294	13.1435	0.131435	0.155621	45	19.346	0.19346	0.22906	9.45148	0.0945148		0.738397	0.886076	0.00886076	0.0104913
									8	922.7	9.227	10.9249	57.8312	0.578312	0.684733	45	85.1224	0.851224	1.00786	41.5865	0.415865		3.24895	3.89873	0.0389873	0.0461618
									9	964.641	9.64641	11.4215	60.4599	0.604599	0.715857	45	88.9916	0.889916	1.05368	43.4768	0.434768		3.39662	4.07595	0.0407595	0.04826
19	A	M	25.7	90		2021-03-25 13:44:00	2021-04-02 10:38:00	1476 kcal	0	251.646	2.79606		15.7722	0.175246		45	23.2152	0.257947		11.3418	0.12602		0.886076	1.06329	0.0118143
									1	395.443	4.39381		24.7848	0.275387		45	36.481	0.405345		17.8228	0.198031		1.39241	1.67089	0.0185654
									2	305.57	3.39522		19.1519	0.212799		45	28.1899	0.313221		13.7722	0.153024		1.07595	1.29114	0.014346
									3	71.8987	0.798875		4.50633	0.0500703		45	6.63291	0.073699		3.24051	0.0360056		0.253165	0.303797	0.00337553
									4	359.494	3.99437		22.5316	0.250352		45	33.1646	0.368495		16.2025	0.180028		1.26582	1.51899	0.0168776
									5	844.81	9.38678		52.9494	0.588326		45	77.9367	0.865963		38.0759	0.423066		2.97468	3.56962	0.0396624
									6	1294.18	14.3797		81.1139	0.901266		45	119.392	1.32658		58.3291	0.648101		4.55696	5.46835	0.0607595
									7	1545.82	17.1758		96.8861	1.07651		45	142.608	1.58453		69.6709	0.774121		5.44304	6.53165	0.0725738
									8	1797.47	19.9719		112.658	1.25176		45	165.823	1.84248		81.0127	0.900141		6.32911	7.59494	0.0843882
									9	1527.85	16.9761		95.7595	1.06399		45	140.949	1.5661		68.8608	0.76512		5.37975	6.4557	0.07173
20	B	F	32.6	87.2	64.7503	44295.9	2021-04-13 11:37:00	1560	0	739.557	8.48116	11.4217	34.2532	0.392812	0.529004	30	97.3101	1.11594	1.50285	24.1329	0.276754	0.372708	5.18987
									1	1070.25	12.2735	16.5289	49.5696	0.568459	0.765551	30	140.823	1.61494	2.17486	34.9241	0.400505	0.539365	7.51055
									2	342.722	3.93029	5.29298	15.8734	0.182035	0.245148	30	45.0949	0.517144	0.696444	11.1835	0.128252	0.172718	2.40506
									3	on hold	on hold	on hold	on hold	on hold	on hold	on hold	on hold	on hold	on hold	on hold	on hold	on hold	on hold
									4	1274.68	14.6179	19.6862	59.038	0.677041	0.91178	30	167.722	1.92341	2.59028	41.5949	0.477006	0.64239	8.94515
									5	210.443	2.41334	3.25007	9.74684	0.111776	0.15053	30	27.6899	0.317544	0.427641	6.86709	0.078751	0.106055	1.47679

## Sheet: Daily Antibiotics Data
Patient ID	Antibiotic Name	Antibiotic Spectrum	If given for < 24h, Date given	If given for > 24h, start date / time	If given for > 24h, stop date / time	Date of Start study EN	Start date relative to 1st study EN (Start date - Date of Start Study EN)	Stop date relative to 1st study EN (Stop date - Date of Start Study EN)
1	IM Bacitracin	Aerobic Spectrum Only	2017-11-08			2017-11-16 08:22:00	-8.34861
1	Cefazolin	Aerobic Spectrum Only		2017-11-08 18:14:00	2017-11-09 08:09:00		-7.58889	-7.00903
1	Vancomycin 1	Aerobic Spectrum Only		2017-11-08 17:47:00	2017-11-16 22:17:00		-7.60764	0.579861
1	Vancomycin 2	Aerobic Spectrum Only		2017-11-21 02:55:00	2017-11-24 16:49:00		4.77292	8.35208
1	Vancomycin 3	Aerobic Spectrum Only		2017-11-29 06:17:00	2017-12-01 21:07:00		12.9132	15.5312
1	Cefepime 1	Aerobic Spectrum Only		2017-11-09 00:20:00	2017-11-16 16:09:00		-7.33472	0.324306
1	Cefepime 2	Aerobic Spectrum Only		2017-11-21	2017-11-25 07:37:00		4.65139	8.96875
1	Cefepime 3	Aerobic Spectrum Only		2017-11-30 05:36:00	2017-12-01 23:04:00		13.8847	15.6125
1	Metronidazole	Anaerobic + Aerobic Activity		2017-11-22 14:43:00	2017-11-23 08:14:00		6.26458	6.99444
2	IM Bacitracin	Aerobic Spectrum Only	2017-11-16 18:00:00			2017-11-16 11:48:00	0.258333
2	Cefazolin	Aerobic Spectrum Only	2017-11-16 17:59:00				0.257639
2	Vancomycin	Aerobic Spectrum Only		2017-11-16 01:04:00	2017-11-21 09:58:00		-0.447222	4.92361
2	Cefepime	Aerobic Spectrum Only		2017-11-16 01:08:00	2017-11-18 23:53:00		-0.444444	2.50347
3	Vancomycin	Aerobic Spectrum Only		2017-12-06 08:18:00	2017-12-08 08:09:00		6.6375	8.63125
3	Piperacillin-Tazobactam	Anaerobic + Aerobic Activity		2017-12-05 06:54:00	2017-12-13 23:46:00	2017-11-29 17:00:00	5.57917	14.2819
3	Ampicillin/Sulbactam	Anaerobic + Aerobic Activity		2017-12-14 06:15:00	2017-12-19 23:14:00		14.5521	20.2597
4	Ampicillin/Sulbactam 1	Anaerobic + Aerobic Activity	2018-02-28 02:48:00			2018-03-02 20:00:00	-2.71667
4	Ampicillin/Sulbactam 2	Anaerobic + Aerobic Activity	2018-03-05 11:30:00				2.64583
4	Piperacillin-Tazobactam	Anaerobic + Aerobic Activity		2018-03-01 04:15:00	2018-03-04 11:45:00		-1.65625	1.65625
5	Cefazolin	Aerobic Spectrum Only	2018-03-01 02:13:00			2018-03-03 13:35:00	-2.47361
5	Vancomycin	Aerobic Spectrum Only		2018-03-04 04:06:00	2018-03-05 11:57:00		0.604861	1.93194
5	Ceftriaxone	Aerobic Spectrum Only		2018-03-06 09:28:00	2018-03-09 08:55:00		2.82847	5.80556
5	Piperacillin-Tazobactam	Anaerobic + Aerobic Activity		2018-03-04 04:08:00	2018-03-05 11:57:00		0.60625	1.93194
7	Cefazolin 1	Aerobic Spectrum Only		2018-04-12 01:00:00	2018-04-17 20:00:00	2018-04-16 12:30:00	-4.47917	1.3125
7	Cefazolin 2	Aerobic Spectrum Only	2018-04-19 08:17:00				2.82431
7	Cefazolin 3	Aerobic Spectrum Only	2018-04-24 11:26:00				7.95556
7	Ciprofloxacin	Aerobic Spectrum Only	2018-04-22 06:25:00				5.74653
7	Gentamicin	Aerobic Spectrum Only		2018-04-12 00:46:00	2018-04-15 00:03:00		-4.48889	-1.51875
7	Cefepime	Aerobic Spectrum Only		2018-04-23 00:03:00	2018-04-26 11:05:00		6.48125	9.94097
8	Cefazolin	Aerobic Spectrum Only		2018-05-06 00:02:00	2018-05-07 15:39:00	2018-05-07 15:45:00	-1.65486	-0.00416667
8	Vancomycin 1	Aerobic Spectrum Only		2018-05-07 03:02:00	2018-05-14 23:07:00		-0.529861	7.30694
8	Vancomycin 2	Aerobic Spectrum Only	2018-05-27 03:01:00				19.4694
8	Vancomycin 3	Aerobic Spectrum Only	2018-05-29 23:21:00				22.3167
8	Vancomycin 4	Aerobic Spectrum Only	2018-06-01 16:04:00				25.0132
8	Piperacillin-Tazobactam 1	Anaerobic + Aerobic Activity		2018-05-07 03:19:00	2018-05-14 19:56:00		-0.518056	7.17431
8	Piperacillin-Tazobactam 2	Anaerobic + Aerobic Activity		2018-05-27 03:13:00	2018-06-02 08:05:00		19.4778	25.6806
9	Cefazolin 1	Aerobic Spectrum Only	2018-05-25 16:49:00			2018-05-27 07:00:00	-1.59097
9	Cefazolin 2	Aerobic Spectrum Only	2018-06-09 13:52:00				13.2861
9	Cefazolin 3	Aerobic Spectrum Only	2018-06-12 14:49:00				16.3257
9	Vancomycin 1	Aerobic Spectrum Only		2018-05-25 05:13:00	2018-05-28 20:04:00		-2.07431	1.54444
9	Vancomycin 2	Aerobic Spectrum Only		2018-06-03 00:13:00	2018-06-10 18:01:00		6.71736	14.459
9	Cefepime 1	Aerobic Spectrum Only		2018-05-25 04:17:00	2018-05-31 20:20:00		-2.11319	4.55556
9	Cefepime 2	Aerobic Spectrum Only		2018-06-03 03:53:00	2018-06-10 20:57:00		6.87014	14.5813
9	Metronidazole	Anaerobic + Aerobic Activity		2018-05-25 00:51:00	2018-05-29 08:27:00		-2.25625	2.06042
12	Bacitracin	Aerobic Spectrum Only	2018-06-29			2018-07-01 11:00:00	-2.45833
12	Cefazolin	Aerobic Spectrum Only	2018-06-29 10:10:00				-2.03472
12	Vancomycin 1	Aerobic Spectrum Only	2018-06-29 09:55:00				-2.04514
12	Vancomycin 2	Aerobic Spectrum Only		2018-07-03 01:13:00	2018-07-06 22:14:00		1.59236	5.46806
12	Cefepime	Aerobic Spectrum Only		2018-07-03 05:30:00	2018-07-06 17:33:00		1.77083	5.27292
13	Cefazolin	Aerobic Spectrum Only	2018-07-05 04:30:00			2018-07-06 17:00:00	-1.52083
13	Vancomycin	Aerobic Spectrum Only		2018-07-14 04:05:00	2018-07-15 11:55:00		7.46181	8.78819
13	Cefuroxime	Aerobic Spectrum Only		2018-07-15 00:06:00	2018-07-20 08:15:00		8.29583	13.6354
13	Piperacillin-Tazobactam	Anaerobic + Aerobic Activity		2018-07-13 00:33:00	2018-07-15 08:20:00		6.31458	8.63889
14	Cefazolin	Aerobic Spectrum Only	2019-02-19 20:27:00			2019-02-22 03:00:00	-2.27292
14	Vancomycin 1	Aerobic Spectrum Only	2019-02-19 02:35:00				-3.01736
14	Vancomycin 2	Aerobic Spectrum Only		2019-03-02 05:41:00	2019-03-04 17:39:00		8.11181	10.6104
14	Ceftriaxone	Aerobic Spectrum Only		2019-02-19 22:50:00	2019-02-24 18:14:00		-2.17361	2.63472
14	Piperacillin-Tazobactam 1	Anaerobic + Aerobic Activity		2019-02-19 00:56:00	2019-02-20 10:00:00		-3.08611	-1.70833
14	Piperacillin-Tazobactam 2	Anaerobic + Aerobic Activity		2019-03-02 03:27:00	2019-03-04 12:30:00		8.01875	10.3958
14	Metronidazole	Anaerobic + Aerobic Activity		2019-02-20 02:18:00	2019-02-24 18:14:00		-2.02917	2.63472
15	Cefazolin	Aerobic Spectrum Only	2019-12-03 14:47:00			2019-12-05 11:00:00	-1.84236
15	Vancomycin 1	Aerobic Spectrum Only		2019-12-03 21:45:00	2019-12-05 08:05:00		-1.55208	-0.121528
15	Vancomycin 2	Aerobic Spectrum Only		2019-12-07 02:52:00	2019-12-10 23:53:00		1.66111	5.53681
15	Vancomycin 3	Aerobic Spectrum Only		2019-12-12 06:49:00	2019-12-16 11:18:00		6.82569	11.0125
15	Vancomycin 4	Aerobic Spectrum Only		2019-12-22 05:45:00	2019-12-24 23:11:00		16.7812	19.5076
15	Cefepime 1	Aerobic Spectrum Only		2019-12-03 01:57:00	2019-12-05 08:05:00		-2.37708	-0.121528
15	Cefepime 2	Aerobic Spectrum Only		2019-12-07 00:43:00	2019-12-16 17:30:00		1.57153	11.2708
15	Cefepime 3	Aerobic Spectrum Only		2019-12-22 05:45:00	2019-12-24 23:12:00		16.7812	19.5083
15	Ceftriaxone	Aerobic Spectrum Only		2019-12-05 16:56:00	2019-12-07 07:11:00		0.247222	1.84097
15	Metronidazole 1	Anaerobic + Aerobic Activity		2019-12-04 02:53:00	2019-12-05 11:00:00		-1.33819	0
15	Metronidazole 2	Anaerobic + Aerobic Activity		2019-12-07 02:53:00	2019-12-11 07:56:00		1.66181	5.87222
15	Metronidazole 3	Anaerobic + Aerobic Activity		2019-12-13 00:03:00	2019-12-17 08:10:00		7.54375	11.8819
16	Cefazolin	Aerobic Spectrum Only		2019-11-30 00:06:00	2019-12-02 08:02:00	2019-11-26 16:30:00	3.31667	5.64722
16	Vancomycin 1	Aerobic Spectrum Only		2019-11-25 01:20:00	2019-11-30 08:35:00		-1.63194	3.67014
16	Vancomycin 2	Aerobic Spectrum Only		2019-12-02 02:32:00	2019-12-04 19:50:00		5.41806	8.13889
16	Piperacillin-Tazobactam 1	Anaerobic + Aerobic Activity		2019-11-25 01:00:00	2019-11-30 08:18:00		-1.64583	3.65833
16	Piperacillin-Tazobactam 2	Anaerobic + Aerobic Activity		2019-12-02 17:35:00	2019-12-09 16:25:00		6.04514	12.9965
17	Vancomycin 1	Aerobic Spectrum Only		2020-12-10 05:04:00	2020-12-18 18:27:00	2020-12-14	-3.78889	4.76875
17	Vancomycin 2	Aerobic Spectrum Only		2020-12-30 05:57:00	2021-01-01 17:30:00		16.2479	18.7292
17	Piperacillin-Tazobactam 1	Anaerobic + Aerobic Activity		2020-12-10 05:05:00	2020-12-13 17:15:00		-3.78819	-0.28125
17	Piperacillin-Tazobactam 2	Anaerobic + Aerobic Activity		2020-12-30 17:08:00	2021-01-06 08:43:00		16.7139	23.3632
17	Piperacillin-Tazobactam 3	Anaerobic + Aerobic Activity		2021-01-11 00:35:00	2021-01-16 14:56:00		28.0243	33.6222
18	Cefazolin 1	Aerobic Spectrum Only	2021-01-06 14:45:00				-2.9625
18	Cefazolin 2	Aerobic Spectrum Only		2021-01-10 16:06:00	2021-01-12 22:15:00		1.09375	3.35
18	Cefazolin 3	Aerobic Spectrum Only		2021-01-15 15:39:00	2021-01-20 15:37:00		6.075	11.0736
18	Cefazolin 4	Aerobic Spectrum Only		2021-01-26 17:52:00	2021-05-02 15:54:00		17.1674	113.085
18	Vancomycin 1	Aerobic Spectrum Only		2021-01-07 06:44:00	2021-01-10 11:36:00		-2.29653	0.90625
18	Vancomycin 2	Aerobic Spectrum Only		2021-01-12 03:58:00	2021-01-14 20:37:00		2.58819	5.28194
18	Vancomycin 3	Aerobic Spectrum Only		2021-01-20 02:32:00	2021-01-21 16:49:00		10.5285	12.1236
18	Cefepime 1	Aerobic Spectrum Only		2021-01-12 00:16:00	2021-01-15 08:18:00		2.43403	5.76875
18	Cefepime 2	Aerobic Spectrum Only		2021-01-20 02:31:00	2021-01-26 09:11:00		10.5278	16.8056
18	Ceftriaxone	Aerobic Spectrum Only	2021-02-04 01:00:00				25.4646
18	Ampicillin/Sulbactam	Anaerobic + Aerobic Activity		2021-01-04 02:21:00	2021-01-05 11:51:00	2021-01-09 13:51:00	-5.47917	-4.08333
18	Piperacillin-Tazobactam	Anaerobic + Aerobic Activity		2021-01-07 00:57:00	2021-01-10 08:04:00		-2.5375	0.759028
18	Metronidazole	Anaerobic + Aerobic Activity		2021-01-12 00:16:00	2021-01-15 08:10:00		2.43403	5.76319
19	Cefazolin 1	Aerobic Spectrum Only		2021-03-25 04:12:00	2021-03-27 20:45:00	2021-04-02 10:38:00	-8.26806	-5.57847
19	Cefazolin 2	Aerobic Spectrum Only	2021-03-30 15:10:00				-2.81111	-44288.4
19	Cefazolin 3	Aerobic Spectrum Only		2021-04-02 11:07:00	2021-04-03 08:30:00		0.0201389	0.911111
19	Cefazolin 4	Aerobic Spectrum Only		2021-04-20 00:42:00	2021-04-21 15:46:00		17.5861	19.2139
19	Vancomycin 1	Aerobic Spectrum Only		2021-03-28 02:06:00	2021-04-01 11:50:00		-5.35556	-0.95
19	Vancomycin 2	Aerobic Spectrum Only		2021-04-03 00:02:00	2021-04-06 23:39:00		0.558333	4.54236
19	Vancomycin 3	Aerobic Spectrum Only		2021-04-09 03:22:00	2021-04-15 18:09:00		6.69722	13.3132
19	Vancomycin 4	Aerobic Spectrum Only	2021-04-20 21:11:00				18.4396
19	Piperacillin-Tazobactam 1	Anaerobic + Aerobic Activity		2021-03-28 08:41:00	2021-04-01 15:11:00		-5.08125	-0.810417
19	Piperacillin-Tazobactam 2	Anaerobic + Aerobic Activity		2021-04-03 03:57:00	2021-04-20 21:21:00		0.721528	18.4465
19	Clindamycin	Anaerobic + Aerobic Activity	2021-04-05 09:03:00				2.93403	-44288.4
19	fluconazole	Not Antibacterial		2021-04-06 12:07:00	2021-04-15 19:51:00		4.06181	13.384
20	Vancomycin 1	Aerobic Spectrum Only		2021-04-13 00:27:00	2021-04-17 14:06:00		-0.465278	4.10347
20	Vancomycin 2	Aerobic Spectrum Only	2021-04-21 00:30:00				7.53681
20	Azithromycin	Aerobic Spectrum Only		2021-04-14 17:33:00	2021-04-16 17:41:00		1.24722	3.25278
20	Cefepime 1	Aerobic Spectrum Only		2021-04-18 05:08:00	2021-04-19 17:27:00		4.72986	6.24306
20	Cefepime 2	Aerobic Spectrum Only		2021-04-21 23:49:00	2021-04-22 08:14:00		8.50833	8.85903
20	Moxifloxacin	Aerobic Spectrum Only	2021-04-14 19:24:00				1.32431
20	Piperacillin-Tazobactam	Anaerobic + Aerobic Activity		2021-04-13 00:27:00	2021-04-18 08:20:00	2021-04-13 11:37:00	-0.465278	4.86319
20	Fluconazole	Not Antibacterial	2021-04-22 11:20:00				8.98819

## Sheet: Summary Data by Pt
Patient ID	Formula (scFOS = 1)	In Tempted Analysis	Study Intervention Period in Days	# days (full 24h) of study formula received	Days of admission prior to 1st study EN	APACHE II Score on Admission	Age	BMI	Actual weight (Kg)	Adjusted Body weight (Kg) (Adj BW only if BMI >30)	Before D0 Study EN: >48h of NON study formula (1=yes)	# days w > 50% goal kcal provided by study EN	Average Kcal received per kg/day (Adjusted BW for BMI>30)	Average protein (g)including supplemental protein received per kg/day (Adjusted BW for BMI>30)	Average carbohydrates (g)received per kg/day (Adjusted BW for BMI>30)	Average fats (g)received per kg/day) (Adjusted BW for BMI>30)	Total amount of fiber (g) received per Study	Average amount of fiber (g) received per day g/day	Average amount of added sugar (g) received per day g/day	# Days on Antibiotics (Before Study) calculated from excel	# Days on Aerobic Abx G1-G2 (Before Study)	# Days on Anaerobic Abx (Before Study)	# Days on Antibiotics (during Study)	# Days on Aerobic Abx G1-G2 (During Study)	# Days on Anaerobic Abx (During Study)	Percentage of days on any antibiotic During Study; from Study EN initiation to Study EN Completion (%)	Percentage of days on an anaerobic antibiotic During Study from Study EN initiation to Study EN Completion (%)	Percentage of days on an Aerobic antibiotic During Study from Study EN initiation to Study EN Completion (%)	ICU LOS after Study EN Start (t=0 til ICU discharge, includes ICU readmit time)	Hospital LOS after study EN start (t=0 to hospital discharge)	# Vent Free Days during the study period	% of days on IMV relative to study period	Died or Discharge to hospice in 30 days (30day Mortality)
1	0	1	10	10	7.7	27	38	23.91	94.8	94.8	1	9	18.498	1.3	2.434	0.6	0	0	12.31	8	8	0	6	6	1	0.6	0.1	0.6	20.09	20.09	0	100	0
2	1	1	10	8	2	17	18	29.3	80	80	0	5	14.202	0.89	1.31	0.64	38.41	4.8	4	1	1	0	5	5	0	0.5	0	0.5	12.08	12.08	6	40	0
3	0	1	10	10	1.3	16	20	21	54.3	54.3	0	8	21.083	1.639	2.774	0.69	0	0	8.03	0	0	0	5	3	5	0.5	0.5	0.3	23.16	33.88	4	60	0
4	1	0	3	3	2	23	59	19.9	56.3	56.3	0	3	25.151	1.576	2.32	1.13	17.95	5.98	4.99	3	0	3	3	0	3	1	1	0			0	100	1
5	1	1	10	7	1.1	6	38	22.3	65.1	65.1	0	0	5.811	0.364	0.536	0.26	11.19	1.6	1.33	1	1	0	5	5	2	0.5	0.2	0.5	10	16.07	7	30	0
7	0	1	10	9	3.7	18	48	45	116.5	73.2059	0	8	16.755	1.268	2.20464	0.55	0	0	8.61	4	4	0	7	7	0	0.7	0	0.7	15.1	23.03	0	100	0
8	1	1	10	10	1.7	15	44	28.5	94.2	94.2	0	9	20.144	1.263	1.858	0.91	80.18	8.02	6.68	2	2	1	7	7	7	0.7	0.7	0.7	17.71	26.94	0	100	1
9		0	10	10	1.6	23	23	27.9	78.3	78.3	0	9	21.885	1.602	2.019	0.99	72.41	7.24	6.03	2	2	2	8	8	2	0.8	0.2	0.8	9.4	58.71	8	20	0
12	1	1	6	6	2.1	22	51	25.1	70	70	0	5	17.39	1.261	1.604	0.78	30.86	5.14	4.29	1	1	0	4	4	0	0.666667	0	0.666667			0	100	1
13	0	1	10	10	0.7	27	23	34	111.8	75.9017	0	8	18.378	1.325	2.41818	0.6	0	0	9.79	1	1	0	4	3	3	0.4	0.3	0.3	37	122.64	0	100	0
14	1	1	10	10	2.2	28	70	18.7	60	60	0	10	28.989	1.817	2.674	1.31	73.49	7.35	6.12	3	2	3	5	5	4	0.5	0.4	0.5	12.63	12.63	0	100	1
15	1	1	10	9	2.8	22	34	34.4	105.7	83.3056	0	6	16.127	1.191	1.48774	0.73	51.09	5.68	4.73	2	2	1	9	9	7	0.9	0.7	0.9	21.01	48.99	0	100	0
16	0	1	10	9	2.8	17	38	28.2	97.2	97.2	0	6	14.666	1.605	1.93	0.48	0	0	10	2	2	2	10	8	8	1	0.8	0.8	14.43	23.94	0	100	0
17	0	1	10	10	9	21	76	42.2	100.9	63.2043	1	9	20.7	1.433	2.72374	0.68	0	0	9.18	4	4	4	5	5	0	0.5	0	0.5	12.5	49.63	0	100	0
18	1	1	10	10	7	26	26	35.2	118	84.4581	1	6	12.067	1.289	1.11323	0.54	43.06	4.31	3.59	4	4	4	10	10	5	1	0.5	1	26.93	44.97	0	100	0
19	1	1	10	10	7.9	12	34	25.7	90	90	1	5	9.327	1.085	0.86	0.42	35.47	3.55	2.96	8	8	5	10	8	9	1	0.9	0.8	21.28	35.1	0	100	0
20	0	0	9	5	3.6	26	73	32.6	87.2	64.7503	0	2	11.236	0.984	1.47842	0.37	0	0	5.11	1	1	1	9	9	5	1	0.555556	1			1	89	1

## Sheet: Summary Data Group Comparisons
Variable	NF-EN (n=7)	SCFOS (n=10)	Std. Mean Diff	p-value (WRS numeric, Fisher Exact categorical)
Study Intervention Period in Days (for Abx / clinical obs data) (median [IQR])	10.00 [10.00, 10.00]	10.00 [10.00, 10.00]	0.552	0.713763
# days (full 24h) of study formula received (median [IQR])	10.00 [9.00, 10.00]	9.50 [6.50, 10.00]	0.456	0.559708
Days of admission prior to 1st study EN (median [IQR])	3.60 [2.05, 5.70]	2.05 [1.77, 2.65]	0.387	0.434403
APACHE II Score on Admission (mean (SD))	21.71 (4.89)	19.40 (6.80)	0.391	0.590303
Age (mean (SD))	45.14 (22.21)	39.70 (16.47)	0.278	0.624308
Sex = M (N (%))	2 (28.6)	8 (80.0)	1.21	0.058
BMI (mean (SD))	32.42 (8.92)	26.70 (5.54)	0.77	0.269848
BMI >/= 30 (N (%))	4 ( 57.1)	2 ( 20.0)	0.826	0.162
Actual weight (Kg) (mean (SD))	94.67 (20.42)	81.76 (20.17)	0.636	0.229535
Adjusted Body weight (Kg) (Adj BW only if BMI >30) (mean (SD))	74.77 (16.13)	76.17 (12.79)	0.096	0.812526
Before D0 Study EN: >48h of NON study formula (1=yes) (N (%))	2 ( 28.6)	2 ( 20.0)	0.201	>0.999
Goal Kcal from Nutrition/ day (mean (SD))	1748.29 (189.54)	1916.80 (258.08)	0.744	0.193233
# days w > 50% goal kcal provided by study EN (median [IQR])	8.00 [7.00, 8.50]	5.50 [5.00, 8.25]	0.487	0.400388
Average total Kcal from Study EN / day (mean (SD))	1283.06 (312.47)	1280.63 (454.43)	0.006	0.886775
Average Kcal received per kg/day (Actual BW) (mean (SD))	14.08 (4.44)	16.58 (7.45)	0.408	0.600884
Average Kcal received per kg/day (Adjusted BW for BMI>30) (mean (SD))	17.33 (3.48)	17.11 (7.16)	0.039	0.886775
Average protein (g)including supplemental protein received per kg/day (actual BW) (mean (SD))	1.12 (0.39)	1.19 (0.42)	0.16	0.739613
Average protein (g)including supplemental protein received per kg/day (Adjusted BW for BMI>30) (mean (SD))	1.36 (0.22)	1.23 (0.41)	0.399	0.269848
Average Kcal from Carbs received per day (mean (SD))	675.29 (164.46)	472.57 (167.69)	1.221	0.0330111
Average carbohydrates (g)received per kg/day (actual BW) (mean (SD))	1.85 (0.58)	1.53 (0.69)	0.507	0.314788
Average carbohydrates (g)received per kg/day (Adjusted BW for BMI>30) (mean (SD))	2.28 (0.46)	1.58 (0.66)	1.237	0.0330111
Average Kcal from fats received per day (mean (SD))	376.81 (91.77)	321.06 (113.93)	0.539	0.363842
Average fats (g)received per kg/day (actual BW) (mean (SD))	0.46 (0.14)	0.75 (0.34)	1.113	0.0878239
Average fats (g)received per kg/day) (Adjusted BW for BMI>30) (mean (SD))	0.57 (0.11)	0.77 (0.32)	0.841	0.156798
Total amount of fiber (g) received per Study (mean (SD))	0.00 (0.00)	45.41 (23.68)	2.711	0.000485389
Average amount of fiber (g) received per day g/day (mean (SD))	0.00 (0.00)	5.37 (1.94)	3.909	0.000485389
Total amount of sugar (g) received per Study (mean (SD))	83.73 (29.69)	37.84 (19.74)	1.82	0.00678733
Average amount of added sugar (g) received per day g/day (mean (SD))	9.00 (2.19)	4.47 (1.62)	2.353	0.000719868
Average amount of fiber (g) received per day g/day per Adj Body Weight (mean (SD))	0.00 (0.00)	0.07 (0.03)	3.394	0.000485389
Average amount of added sugar (g) received per day g/day per adjusted body weight (mean (SD))	0.12 (0.02)	0.06 (0.03)	2.478	0.000411353
# Days on the study not on EN used for Abx calculations only (median [IQR])	10.00 [10.00, 10.00]	10.00 [10.00, 10.00]	0.552	0.713763
Days of admission prior to 1st study EN (median [IQR])	3.59 [2.03, 5.66]	2.04 [1.74, 2.62]	0.388	0.474702
Any Aerobic from admission to Study end (no=0 / yes=1) (N (%))	7 (100.0)	9 ( 90.0)	0.471	>0.999
Any Anaerobic from admission to Study end (no=0 / yes=1) (N (%))	6 ( 85.7)	8 ( 80.0)	0.152	>0.999
Any Antibiotic Before Study EN (N (%))	6 ( 85.7)	10 (100.0)	0.577	0.412
Any Anaerobic Before Study EN (N (%))	3 ( 42.9)	7 ( 70.0)	0.569	0.35
# Days on Antibiotics (Before Study) (median [IQR])	2.00 [1.00, 4.00]	2.00 [1.25, 3.00]	0.064	0.960195
# Days on Aerobic Abx (Before Study) (median [IQR])	2.00 [1.00, 4.00]	2.00 [1.00, 2.00]	0.222	0.801693
# Days on Anaerobic Abx (Before Study) (median [IQR])	0.00 [0.00, 1.50]	1.50 [0.25, 3.00]	0.541	0.286107
# Days on Antibiotics (during Study) (median [IQR])	6.00 [5.00, 8.00]	6.00 [5.00, 8.75]	0.012	1
# Days on Aerobic Abx (During Study) (median [IQR])	6.00 [4.00, 7.50]	6.00 [5.00, 8.00]	0.092	0.767331
# Days on Anaerobic Abx (During Study) (median [IQR])	3.00 [0.50, 5.00]	3.50 [2.00, 6.50]	0.248	0.693219
Percentage of days on any antibiotic During Study from Study EN initiation to Study EN Completion (%) J/M (mean (SD))	0.67 (0.24)	0.76 (0.21)	0.373	0.483324
Percentage of days on an anaerobic antibiotic During Study from Study EN initiation to Study EN Completion (%) K/M (mean (SD))	0.32 (0.31)	0.46 (0.36)	0.411	0.491051
Percentage of days on an Aerobic antibiotic During Study from Study EN initiation to Study EN Completion (%) T/M (mean (SD))	0.60 (0.26)	0.64 (0.28)	0.135	0.693219
Any Antibiotics continued through study end ? (no=0 / yes=1) (N (%))	3 ( 42.9)	4 ( 40.0)	0.058	>0.999
Anaerobic Antibiotics continued through study end ? (no=0 / yes=1) (N (%))	2 ( 28.6)	2 ( 20.0)	0.201	>0.999
Aerobic Antibiotics continued through study end ? (no=0 / yes=1) (N (%))	1 ( 14.3)	4 ( 40.0)	0.604	0.338
Positive Blood Culture before d0? (1=yes) (N (%))	0 ( 0.0)	2 ( 20.0)	0.707	0.485
Positive Resp Culture before d0? (1=yes) (N (%))	3 ( 42.9)	4 ( 40.0)	0.058	>0.999
During Study Period # Culture Events (median [IQR])	1.00 [0.50, 2.50]	2.00 [2.00, 3.00]	0.69	0.211258
During Study Period Blood Only Culture Events (median [IQR])	1.00 [0.00, 1.00]	0.50 [0.00, 1.00]	0.19	0.91455
During Study Period Resp/Blood Culture Events (median [IQR])	1.00 [0.00, 1.50]	2.00 [1.00, 2.00]	0.71	0.197
During Study Period # + Resp Culture Events (median [IQR])	1.00 [0.00, 2.00]	1.00 [0.00, 1.00]	0.241	0.722206
Presence of Diarrhea during study period (N (%))	2 ( 28.6)	4 ( 40.0)	0.243	>0.999
Mortality during study period (N (%))	1 ( 14.3)	2 ( 20.0)	0.152	>0.999
ICU LOS after Study EN Start (t=0 til ICU discharge, includes ICU readmit time) (median [IQR])	17.59 [14.60, 22.39]	15.17 [11.56, 21.08]	0.512	0.413586
ICU LOS Overall (ICU LOS + admission days before study EN) (median [IQR])	22.96 [19.43, 26.94]	17.09 [13.32, 25.13]	0.609	0.282384
Hospital LOS after study EN start (t=0 to hospital discharge) (median [IQR])	28.91 [23.26, 45.69]	31.02 [15.21, 45.98]	0.446	0.662005
Hospital LOS Overall (hospital admission to hospital discharge) (median [IQR])	31.49 [26.97, 52.74]	35.94 [17.03, 52.00]	0.477	0.662005
ICU LOS after Study EN Start (t=0 til ICU discharge, includes ICU readmit time) *Max 30d, also 30d if dead (median [IQR])	20.09 [14.77, 26.58]	19.36 [12.22, 25.52]	0.216	0.589153
Liberation from MV during study window (N %)	2 ( 28.6)	3 ( 30.0)	0.031	>0.999
Duration of IMV during the intervention (# days) (median [IQR])	10.00 [9.00, 10.00]	8.00 [3.25, 10.00]	0.859	0.20824
# Vent Free Days during the study period (median [IQR])	0.00 [0.00, 0.50]	0.00 [0.00, 4.50]	0.526	0.716401
% of days on IMV relative to study period (mean (SD))	92.71 (15.00)	79.00 (34.14)	0.52	0.716401
Died or Discharge to hospice in 30 days (30day Mortality) (N (%))	1 ( 14.3)	4 ( 40.0)	0.604	0.338

## Sheet: Summary Data used for TEMPTED
Patient ID	Formula (scFOS = 1, NF-EN= 0)	In Tempted Analysis	PC1 asv	PC2 asv	PC3 asv	PC3 hi PC1 lo cluster	PC1 scfos asv	PC2 scfos asv	PC3 scfos asv	Study Intervention Period in Days	# days (full 24h) of study formula received	Days of admission prior to 1st study EN	APACHE II Score on Admission	Age	BMI	Actual weight (Kg)	# days w > 50% goal kcal provided by study EN	Average Kcal received per kg/day (Adjusted BW for BMI>30)	Average protein (g)including supplemental protein received per kg/day (Adjusted BW for BMI>30)	Average carbohydrates (g)received per kg/day (Adjusted BW for BMI>30)	Average fats (g)received per kg/day) (Adjusted BW for BMI>30)	Total amount of fiber (g) received per Study	Average amount of fiber (g) received per day g/day	Average amount of added sugar (g) received per day g/day	# Days on Antibiotics (Before Study)	# Days on Aerobic Abx (Before Study)	# Days on Anaerobic Abx (Before Study)	# Days on Antibiotics (during Study)	# Days on Aerobic Abx (During Study)	# Days on Anaerobic Abx (During Study)	Positive Resp Culture before d0? (1=yes, 0= no)	During Study Period Resp/Blood Culture Events	During Study Period + Resp Culture (1=yes, 0= no)	Presence of Diarrhea during study period	Percentage of days on any antibiotic During Study (%)	Percentage of days on an anaerobic antibiotic During Study (%)	Percentage of days on an Aerobic antibiotic During Study (%)	ICU LOS after Study EN Start	Hospital LOS after study EN start	Liberation from MV during study window (y=1, n=0)	Duration of IMV during the intervention (# days)	# Vent Free Days during the study period	% of days on IMV relative to study period	Died or Discharge to hospice in 30 days (30day Mortality)	Model Predicted Shannon Day 0	High Enterobacteriaceae Burden in any sample (>/= 20% in sample)	LMM Predicted High Entero Burden by D10	LMM Predicted Enterobacteriaceae Burden at D10
1	0	1	-0.137807	0.108568	0.109561	1				10	10	7.7	27	38	23.91	94.8	9	18.498	1.3	2.434	0.6	0	0	12.31	8	8	0	6	6	1	1	1	0	0	0.6	0.1	0.6	20.09	20.09	0	10	0	100	0	2.43	1	1	0.498
2	1	1	0.400161	-0.189675	-0.296578	0	0.441531	0.340324	-0.576562	10	8	2	17	18	29.3	80	5	14.202	0.89	1.31	0.64	38.41	4.8	4	1	1	0	5	5	0	0	2	1	0	0.5	0	0.5	12.08	12.08	1	4	6	40	0	3.64	0	1	0.204
3	0	1	-0.395101	-0.612344	0.19432	1				10	10	1.3	16	20	21	54.3	8	21.083	1.639	2.774	0.69	0	0	8.03	0	0	0	5	3	5	0	0	0	0	0.5	0.5	0.3	23.16	33.88	1	6	4	60	0	3.01	0	0	0.04
4	1	0								3	3	2	23	59	19.9	56.3	3	25.151	1.576	2.32	1.13	17.95	5.98	4.99	3	0	3	3	0	3	0	0	0	0	1	1	0			0	3	0	100	1	3.46	0	1	0.229
5	1	1	-0.215677	-0.263578	-0.664265	0	0.371082	0.646947	0.312225	10	7	1.1	6	38	22.3	65.1	0	5.811	0.364	0.536	0.26	11.19	1.6	1.33	1	1	0	5	5	2	0	1	0	0	0.5	0.2	0.5	10	16.07	1	3	7	30	0	3.56	0	0	0.166
7	0	1	-0.179725	-0.053303	0.144186	1				10	9	3.7	18	48	45	116.5	8	16.755	1.268	2.20464	0.55	0	0	8.61	4	4	0	7	7	0	0	0	0	0	0.7	0	0.7	15.1	23.03	0	10	0	100	0	2.43	0	0	0.047
8	1	1	0.202406	-0.093514	0.302794	0	0.469226	-0.211859	0.524238	10	10	1.7	15	44	28.5	94.2	9	20.144	1.263	1.858	0.91	80.18	8.02	6.68	2	2	1	7	7	7	0	2	1	1	0.7	0.7	0.7	17.71	26.94	0	10	0	100	1	3.68	1	1	0.302
9	1	0								10	10	1.6	23	23	27.9	78.3	9	21.885	1.602	2.019	0.99	72.41	7.24	6.03	2	2	2	8	8	2	1	0	0	0	0.8	0.2	0.8	9.4	58.71	1	2	8	20	0	2.77	1	1	0.78
12	1	1	0.406841	-0.102742	0.108956	0	0.287471	0.023572	0.160046	6	6	2.1	22	51	25.1	70	5	17.39	1.261	1.604	0.78	30.86	5.14	4.29	1	1	0	4	4	0	0	2	1	0	0.666667	0	0.666667			0	6	0	100	1	3.51	0	1	0.248
13	0	1	-0.147576	-0.061619	0.25465	1				10	10	0.7	27	23	34	111.8	8	18.378	1.325	2.41818	0.6	0	0	9.79	1	1	0	4	3	3	0	1	1	0	0.4	0.3	0.3	37	122.64	0	10	0	100	0	3.03	1	1	0.375
14	1	1	0.257726	-0.271921	0.146648	0	0.297416	-0.048693	0.138581	10	10	2.2	28	70	18.7	60	10	28.989	1.817	2.674	1.31	73.49	7.35	6.12	3	2	3	5	5	4	0	1	0	1	0.5	0.4	0.5	12.63	12.63	0	10	0	100	1	2.8	1	1	0.397
15	1	1	-0.012635	0.21186	-0.426148	0	0.26219	-0.184878	-0.460548	10	9	2.8	22	34	34.4	105.7	6	16.127	1.191	1.48774	0.73	51.09	5.68	4.73	2	2	1	9	9	7	1	4	0	0	0.9	0.7	0.9	21.01	48.99	0	10	0	100	0	2.39	0	1	0.207
16	0	1	0.385949	-0.523613	-0.089845	0				10	9	2.8	17	38	28.2	97.2	6	14.666	1.605	1.93	0.48	0	0	10	2	2	2	10	8	8	1	2	1	1	1	0.8	0.8	14.43	23.94	0	10	0	100	0	3.03	0	0	0.06
17	0	1	0.149745	0.247416	0.118469	0				10	10	9	21	76	42.2	100.9	9	20.7	1.433	2.72374	0.68	0	0	9.18	4	4	4	5	5	0	1	0	0	1	0.5	0	0.5	12.5	49.63	0	10	0	100	0	2.58	0	0	0.166
18	1	1	0.049529	0.163854	-0.081199	0	0.284595	-0.555378	0.085123	10	10	7	26	26	35.2	118	6	12.067	1.289	1.11323	0.54	43.06	4.31	3.59	4	4	4	10	10	5	1	2	1	1	1	0.5	1	26.93	44.97	0	10	0	100	0	2.79	1	1	0.407
19	1	1	0.342456	0.028297	-0.005547	0	0.355446	-0.274233	-0.176346	10	10	7.9	12	34	25.7	90	5	9.327	1.085	0.86	0.42	35.47	3.55	2.96	8	8	5	10	8	9	1	2	1	1	1	0.9	0.8	21.28	35.1	0	10	0	100	0	2.44	1	1	0.672
20	0	0								9	5	3.6	26	73	32.6	87.2	2	11.236	0.984	1.47842	0.37	0	0	5.11	1	1	1	9	9	5	0	2	1	0	1	0.555556	1			1	8	1	89	1	2.77	0	0	0.05
