# Supplementary material for: Impact of fiber-containing enteral nutrition on microbial community dynamics in critically ill trauma patients: a pilot-randomized trial
Source: BMC Med. 2025 Dec 29;23:706. doi: 10.1186/s12916-025-04511-2 (PMC12751656; doi:10.1186/s12916-025-04511-2)
Supplement: Supplementary file 4 — Additional file 4: Detailed fecal microbiota analysis data. LMMs of relative abundances at phylum-level and genera-level (separated into genera > 0.01% and rare genera (0.001–0.01%r.a.), raw relative abundance data at genera (all), TEMPTED outputs (combined and scFOS-EN specific data). [file 12916_2025_4511_MOESM4_ESM.xlsx]

## Sheet: Legend
Supplemental Info File 4 - Detailed Fecal Microbiota Data
Sheet Name	Description
LMM Phylum	Results of LMM outputs at phylum level - Formula A= scFOS-EN; Formula B = NF-EN.
LMM genus >=.01	Results of LMM outputs at genus level (taxa with r.a. >.01) Formula A= scFOS-EN; Formula B = NF-EN.
LMM genus .001-.01	Results of LMM outputs at genus level (taxa with r.a. >.001 to <.01) Formula A= scFOS-EN; Formula B = NF-EN.
Genus RA All Samples	R.A data per taxa per sample (taxa with r.a. >.01) Formula A= scFOS-EN; Formula B = NF-EN.
Genus RA by Time Interval	Genus RA means at 3 time intervals
LMM Participant Estimations	Outputs of key LMM participant-level estimates & group comparisons
TEMPTED NF-EN & scFOS-EN	Full Tempted Outputs including all feature loadings from all PCs of combined group comparison
TEMPTED scFOS-EN	Full Tempted Outputs including all feature loadings from all PCs of scFOS-EN only group

## Sheet: LMM phylum
Effect	Phylum	Estimate	LCL	UCL	est (95% CI)	pval	is.sig
Formula B Trend	Actinobacteria	0.011546	0.00416112	0.0189309	0.012 (0.004, 0.019)	0.00393796	1
Formula A Trend	Actinobacteria	-0.0142856	-0.0220453	-0.00652597	-0.014 (-0.022, -0.007)	0.000308113	1
formulaA by time interaction	Actinobacteria	-0.0258317	-0.0365351	-0.0151283	-0.026 (-0.037, -0.015)	2.78946e-05	1
Baseline Formula Difference	Actinobacteria	0.0775161	-0.0332349	0.188267	0.078 (-0.033, 0.188)	0.182958	0
Gender	Actinobacteria	0.0521255	-0.0462023	0.150453	0.052 (-0.046, 0.15)	0.314752	0
Formula B Trend	Bacteroidetes	-0.0168072	-0.0382223	0.00460794	-0.017 (-0.038, 0.005)	0.131383	0
Formula A Trend	Bacteroidetes	0.0199714	-0.00206663	0.0420093	0.02 (-0.002, 0.042)	0.0757	0
formulaA by time interaction	Bacteroidetes	0.0367785	0.00611675	0.0674403	0.037 (0.006, 0.067)	0.0231899	1
Baseline Formula Difference	Bacteroidetes	-0.174489	-0.393919	0.0449413	-0.174 (-0.394, 0.045)	0.126944	0
Gender	Bacteroidetes	-0.0770801	-0.240183	0.0860226	-0.077 (-0.24, 0.086)	0.36603	0
Formula B Trend	Firmicutes	0.0280512	0.0105691	0.0455333	0.028 (0.011, 0.046)	0.00317215	1
Formula A Trend	Firmicutes	-0.0350876	-0.0533857	-0.0167895	-0.035 (-0.053, -0.017)	0.000171	1
formulaA by time interaction	Firmicutes	-0.0631388	-0.0884176	-0.03786	-0.063 (-0.088, -0.038)	1.63312e-05	1
Baseline Formula Difference	Firmicutes	0.379239	0.148861	0.609618	0.379 (0.149, 0.61)	0.0032991	1
Gender	Firmicutes	-0.145084	-0.341428	0.0512614	-0.145 (-0.341, 0.051)	0.167712	0
Formula B Trend	Proteobacteria	0.00102882	-0.0176123	0.0196699	0.001 (-0.018, 0.02)	0.914415	0
Formula A Trend	Proteobacteria	0.0304289	0.0108186	0.0500393	0.03 (0.011, 0.05)	0.00235569	1
formulaA by time interaction	Proteobacteria	-0.148268	-0.443404	0.146868	-0.148 (-0.443, 0.147)	0.335369	0
Baseline Formula Difference	Proteobacteria	0.0294001	0.0023629	0.0564373	0.029 (0.002, 0.056)	0.0393306	1
Gender	Proteobacteria	0.171029	-0.0945732	0.436631	0.171 (-0.095, 0.437)	0.225997	0
Formula B Trend	Verrucomicrobia	-0.00760219	-0.0223747	0.00717029	-0.008 (-0.022, 0.007)	0.319158	0
Formula A Trend	Verrucomicrobia	0.00543101	-0.010032	0.0208941	0.005 (-0.01, 0.021)	0.4912	0
formulaA by time interaction	Verrucomicrobia	0.0130332	-0.00832838	0.0343948	0.013 (-0.008, 0.034)	0.238564	0
Baseline Formula Difference	Verrucomicrobia	-0.0266646	-0.221697	0.168368	-0.027 (-0.222, 0.168)	0.790655	0
Gender	Verrucomicrobia	-0.0306139	-0.196949	0.135721	-0.031 (-0.197, 0.136)	0.722775	0

## Sheet: LMM genus_>=0.01
Effect	Genus	Estimate	LCL	UCL	pval	Significant (p<0.05)
Baseline Formula Difference	Acidaminococcus	0.000143085	-0.0570502	0.0573364	0.996139	0
Formula A Trend	Acidaminococcus	-0.000520992	-0.0045607	0.00351872	0.800441	0
Formula B Trend	Acidaminococcus	0.00292211	-0.000923269	0.0067675	0.145346	0
formulaA by time interaction	Acidaminococcus	-0.0034431	-0.00901578	0.00212957	0.2338	0
Gender	Acidaminococcus	-0.0237983	-0.0744628	0.0268662	0.37604	0
Baseline Formula Difference	Akkermansia	-0.0266646	-0.221697	0.168368	0.790655	0
Formula A Trend	Akkermansia	0.00543101	-0.010032	0.0208941	0.4912	0
Formula B Trend	Akkermansia	-0.00760219	-0.0223747	0.00717029	0.319158	0
formulaA by time interaction	Akkermansia	0.0130332	-0.00832838	0.0343948	0.238564	0
Gender	Akkermansia	-0.0306139	-0.196949	0.135721	0.722775	0
Baseline Formula Difference	Alistipes	0.0249903	-0.045846	0.0958267	0.494679	0
Formula A Trend	Alistipes	-0.00314144	-0.00939707	0.0031142	0.324984	0
Formula B Trend	Alistipes	0.000384467	-0.00562358	0.00639252	0.900845	0
formulaA by time interaction	Alistipes	-0.0035259	-0.0121865	0.00513467	0.429607	0
Gender	Alistipes	-0.00749311	-0.0650097	0.0500235	0.802074	0
Baseline Formula Difference	Bacteria.unclassified	0.0130683	-0.0152373	0.0413739	0.370358	0
Formula A Trend	Bacteria.unclassified	-0.00255043	-0.00563453	0.000533674	0.105052	0
Formula B Trend	Bacteria.unclassified	-0.000396879	-0.00344014	0.00264638	0.79943	0
formulaA by time interaction	Bacteria.unclassified	-0.00215355	-0.00647399	0.00216689	0.333553	0
Gender	Bacteria.unclassified	0.013118	-0.00614052	0.0323765	0.19676	0
Baseline Formula Difference	Bacteroidaceae.unclassified	-0.0423706	-0.112193	0.0274521	0.240445	0
Formula A Trend	Bacteroidaceae.unclassified	0.0105772	0.00280804	0.0183464	0.00762111	1
Formula B Trend	Bacteroidaceae.unclassified	-0.00237813	-0.0100936	0.00533733	0.548788	0
formulaA by time interaction	Bacteroidaceae.unclassified	0.0129553	0.0020394	0.0238713	0.024273	1
Gender	Bacteroidaceae.unclassified	-0.0110302	-0.0570967	0.0350363	0.643963	0
Baseline Formula Difference	Bacteroides	-0.0163546	-0.0986425	0.0659333	0.69905	0
Formula A Trend	Bacteroides	0.0114999	0.00346912	0.0195307	0.0050056	1
Formula B Trend	Bacteroides	-0.00150099	-0.00927792	0.00627595	0.707136	0
formulaA by time interaction	Bacteroides	0.0130009	0.00184411	0.0241577	0.0272814	1
Gender	Bacteroides	-0.0126779	-0.0753097	0.0499538	0.696244	0
Baseline Formula Difference	Bifidobacterium	0.0289776	-0.0186272	0.0765823	0.243953	0
Formula A Trend	Bifidobacterium	-0.00899792	-0.0125241	-0.00547177	5.6895e-07	1
Formula B Trend	Bifidobacterium	-0.00327207	-0.00663297	8.88285e-05	0.0636911	0
formulaA by time interaction	Bifidobacterium	-0.00572585	-0.0105926	-0.000859111	0.0263423	1
Gender	Bifidobacterium	0.00901484	-0.0325628	0.0505925	0.676649	0
Baseline Formula Difference	Blautia	0.0315313	-0.000461054	0.0635237	0.0623267	0
Formula A Trend	Blautia	-0.00299064	-0.00588974	-9.15494e-05	0.0431873	1
Formula B Trend	Blautia	0.000990816	-0.00179833	0.00377996	0.490357	0
formulaA by time interaction	Blautia	-0.00398146	-0.00799795	3.50264e-05	0.0588948	0
Gender	Blautia	-0.0185557	-0.044158	0.00704667	0.175396	0
Baseline Formula Difference	Cloacibacillus	-0.0195597	-0.0696437	0.0305243	0.450352	0
Formula A Trend	Cloacibacillus	0.00234	-0.00194087	0.00662087	0.284003	0
Formula B Trend	Cloacibacillus	-0.000984556	-0.00508825	0.00311914	0.640852	0
formulaA by time interaction	Cloacibacillus	0.00332456	-0.00259749	0.0092466	0.2778	0
Gender	Cloacibacillus	-0.0150347	-0.0563849	0.0263154	0.487412	0
Baseline Formula Difference	Collinsella	0.00786016	-0.025548	0.0412683	0.647497	0
Formula A Trend	Collinsella	-0.00468083	-0.00780228	-0.00155938	0.00329109	1
Formula B Trend	Collinsella	-0.00241257	-0.00542275	0.000597612	0.123836	0
formulaA by time interaction	Collinsella	-0.00226826	-0.00659707	0.00206056	0.310147	0
Gender	Collinsella	0.0102767	-0.0159551	0.0365084	0.45269	0
Baseline Formula Difference	Enterobacteriaceae.unclassified	-0.0537636	-0.129803	0.0222763	0.176663	0
Formula A Trend	Enterobacteriaceae.unclassified	0.000180042	-0.00631998	0.00668007	0.956705	0
Formula B Trend	Enterobacteriaceae.unclassified	0.00129344	-0.00493759	0.00752448	0.686382	0
formulaA by time interaction	Enterobacteriaceae.unclassified	-0.0011134	-0.0101054	0.00787858	0.809494	0
Gender	Enterobacteriaceae.unclassified	0.0595416	-0.00323539	0.122319	0.0835531	0
Baseline Formula Difference	Enterococcus	0.000280385	-0.0833978	0.0839586	0.99481	0
Formula A Trend	Enterococcus	0.00563999	-0.000483452	0.0117634	0.0710346	0
Formula B Trend	Enterococcus	0.000248186	-0.00558622	0.00608259	0.933967	0
formulaA by time interaction	Enterococcus	0.0053918	-0.0030585	0.0138421	0.218147	0
Gender	Enterococcus	0.0101742	-0.063187	0.0835355	0.789056	0
Baseline Formula Difference	Escherichia/Shigella	-0.0432958	-0.264982	0.17839	0.705054	0
Formula A Trend	Escherichia/Shigella	0.0120205	-0.00457052	0.0286116	0.155591	0
Formula B Trend	Escherichia/Shigella	0.00395657	-0.0118619	0.0197751	0.626694	0
formulaA by time interaction	Escherichia/Shigella	0.00806396	-0.0148376	0.0309655	0.494069	0
Gender	Escherichia/Shigella	0.0847015	-0.108274	0.277677	0.402623	0
Baseline Formula Difference	Klebsiella	-0.0302031	-0.153521	0.093115	0.634453	0
Formula A Trend	Klebsiella	0.0165665	0.00539273	0.0277403	0.00366152	1
Formula B Trend	Klebsiella	0.000768651	-0.00998131	0.0115186	0.889258	0
formulaA by time interaction	Klebsiella	0.0157979	0.000317422	0.0312783	0.0520809	0
Gender	Klebsiella	-0.00123063	-0.0999231	0.0974618	0.980811	0
Baseline Formula Difference	Lactobacillus	0.01818	-0.0660318	0.102392	0.674206	0
Formula A Trend	Lactobacillus	-0.00104005	-0.010377	0.00829689	0.827175	0
Formula B Trend	Lactobacillus	0.0104479	0.00118661	0.0197092	0.0321758	1
formulaA by time interaction	Lactobacillus	-0.0114879	-0.0245993	0.00162342	0.0924011	0
Gender	Lactobacillus	0.00789361	-0.0479759	0.0637631	0.784771	0
Baseline Formula Difference	Limosilactobacillus	0.0194721	-0.0138408	0.052785	0.26065	0
Formula A Trend	Limosilactobacillus	-0.000261538	-0.00310287	0.0025798	0.856828	0
Formula B Trend	Limosilactobacillus	0.00595075	0.00322732	0.00867418	0.000110111	1
formulaA by time interaction	Limosilactobacillus	-0.00621228	-0.0101427	-0.00228184	0.00347193	1
Gender	Limosilactobacillus	-0.00260943	-0.0301414	0.0249225	0.85482	0
Baseline Formula Difference	Megasphaera	0.0365107	-0.0252621	0.0982835	0.25423	0
Formula A Trend	Megasphaera	-0.00312967	-0.00905591	0.00279658	0.300631	0
Formula B Trend	Megasphaera	0.0066438	0.000915076	0.0123725	0.0283259	1
formulaA by time interaction	Megasphaera	-0.00977347	-0.0180003	-0.00154665	0.024655	1
Gender	Megasphaera	0.00912883	-0.0384976	0.0567553	0.711777	0
Baseline Formula Difference	Methanobrevibacter	-0.0033365	-0.0611697	0.0544967	0.910509	0
Formula A Trend	Methanobrevibacter	-0.00296743	-0.00905226	0.00311739	0.339149	0
Formula B Trend	Methanobrevibacter	-0.00273154	-0.00868836	0.00322528	0.3738	0
formulaA by time interaction	Methanobrevibacter	-0.000235887	-0.00872943	0.00825765	0.956828	0
Gender	Methanobrevibacter	0.00726973	-0.0337962	0.0483357	0.732577	0
Baseline Formula Difference	Parabacteroides	-0.014971	-0.0441635	0.0142214	0.322153	0
Formula A Trend	Parabacteroides	-2.53028e-05	-0.00271501	0.0026644	0.985289	0
Formula B Trend	Parabacteroides	-0.00141539	-0.00400629	0.00117551	0.290768	0
formulaA by time interaction	Parabacteroides	0.00139009	-0.00233822	0.00511841	0.469025	0
Gender	Parabacteroides	0.0132156	-0.00991195	0.0363432	0.279615	0
Baseline Formula Difference	Parasutterella	0.0249546	-0.061236	0.111145	0.574008	0
Formula A Trend	Parasutterella	-0.00060952	-0.00829139	0.00707235	0.876414	0
Formula B Trend	Parasutterella	-6.30478e-05	-0.00744521	0.00731912	0.986724	0
formulaA by time interaction	Parasutterella	-0.000546472	-0.0111842	0.0100912	0.920261	0
Gender	Parasutterella	0.0204662	-0.0491666	0.090099	0.571252	0
Baseline Formula Difference	Phascolarctobacterium	-0.007162	-0.0408094	0.0264854	0.680032	0
Formula A Trend	Phascolarctobacterium	0.000406779	-0.00212662	0.00294017	0.752981	0
Formula B Trend	Phascolarctobacterium	-0.000401901	-0.00281778	0.00201398	0.746115	0
formulaA by time interaction	Phascolarctobacterium	0.00080868	-0.00268857	0.00430593	0.652834	0
Gender	Phascolarctobacterium	0.0187381	-0.0104937	0.0479698	0.227528	0
Baseline Formula Difference	Phocaeicola	-0.200707	-0.30254	-0.0988745	0.000623714	1
Formula A Trend	Phocaeicola	0.00789903	-0.000115701	0.0159138	0.0533959	0
Formula B Trend	Phocaeicola	-0.0162036	-0.0238583	-0.00854895	0.000170952	1
formulaA by time interaction	Phocaeicola	0.0241026	0.0130318	0.0351734	0.000114711	1
Gender	Phocaeicola	-0.0471879	-0.13428	0.039904	0.303951	0
Baseline Formula Difference	Prevotella	0.0492723	-0.0420931	0.140638	0.297596	0
Formula A Trend	Prevotella	-0.00687448	-0.0152958	0.00154686	0.109603	0
Formula B Trend	Prevotella	0.00125425	-0.00685797	0.00936646	0.763366	0
formulaA by time interaction	Prevotella	-0.00812873	-0.019802	0.00354458	0.179337	0
Gender	Prevotella	0.0219123	-0.0504545	0.0942791	0.560069	0
Baseline Formula Difference	Ruminococcaceae.unclassified	0.112137	0.051726	0.172547	0.00248611	1
Formula A Trend	Ruminococcaceae.unclassified	-0.00316096	-0.00473965	-0.00158228	8.69272e-05	1
Formula B Trend	Ruminococcaceae.unclassified	-0.000534608	-0.00202494	0.000955726	0.486311	0
formulaA by time interaction	Ruminococcaceae.unclassified	-0.00262636	-0.00479716	-0.000455552	0.0229057	1
Gender	Ruminococcaceae.unclassified	-0.115361	-0.174886	-0.0558362	0.00197662	1
Baseline Formula Difference	Streptococcus	0.110241	-0.0540773	0.27456	0.198766	0
Formula A Trend	Streptococcus	-0.0209902	-0.0345748	-0.00740553	0.00245792	1
Formula B Trend	Streptococcus	-4.08574e-05	-0.0130417	0.01296	0.995116	0
formulaA by time interaction	Streptococcus	-0.0209493	-0.0397293	-0.00216931	0.0345271	1
Gender	Streptococcus	0.0535928	-0.0841648	0.19135	0.456674	0
Baseline Formula Difference	Sutterella	-0.0122435	-0.0325396	0.00805257	0.247865	0
Formula A Trend	Sutterella	1.99706e-05	-0.00155792	0.00159786	0.980209	0
Formula B Trend	Sutterella	-0.001679	-0.00318533	-0.00017268	0.0350249	1
formulaA by time interaction	Sutterella	0.00169897	-0.000480181	0.00387813	0.134383	0
Gender	Sutterella	-0.00229392	-0.0197312	0.0151434	0.800027	0
Baseline Formula Difference	Veillonella	0.0138003	-0.029733	0.0573335	0.537471	0
Formula A Trend	Veillonella	0.000269901	-0.0044183	0.00495811	0.910159	0
Formula B Trend	Veillonella	0.00331232	-0.00130014	0.00792478	0.166028	0
formulaA by time interaction	Veillonella	-0.00304242	-0.00960115	0.00351631	0.367803	0
Gender	Veillonella	0.0137216	-0.0163535	0.0437967	0.380416	0

## Sheet: LMM genus .001-.01
Effect	Genus	Estimate	LCL	UCL	pval	Significant (p<0.05)
Baseline Formula Difference	Agathobacter	0.0067374	-0.00118289	0.0146577	0.103375	0
Formula A Trend	Agathobacter	-0.00105001	-0.00183136	-0.00026866	0.00844039	1
Formula B Trend	Agathobacter	-1.17761e-05	-0.000769352	0.0007458	0.975837	0
formulaA by time interaction	Agathobacter	-0.00103824	-0.0021243	4.78252e-05	0.067539	0
Gender	Agathobacter	0.00173135	-0.00424555	0.00770824	0.576824	0
Baseline Formula Difference	Anaerobutyricum	0.00535063	-0.00126861	0.0119699	0.122618	0
Formula A Trend	Anaerobutyricum	-0.00057322	-0.00118286	3.64217e-05	0.065343	0
Formula B Trend	Anaerobutyricum	-0.000230767	-0.000817995	0.000356462	0.445715	0
formulaA by time interaction	Anaerobutyricum	-0.000342453	-0.00118749	0.000502586	0.431534	0
Gender	Anaerobutyricum	-0.00334931	-0.00859465	0.00189602	0.22891	0
Baseline Formula Difference	Anaeroglobus	0.00621713	-0.0342983	0.0467326	0.764798	0
Formula A Trend	Anaeroglobus	-0.00126785	-0.00604649	0.00351079	0.60305	0
Formula B Trend	Anaeroglobus	0.00544328	0.000529058	0.0103575	0.0345201	1
formulaA by time interaction	Anaeroglobus	-0.00671113	-0.0135412	0.000118901	0.0595995	0
Gender	Anaeroglobus	0.0280214	0.0045675	0.0514754	0.0230648	1
Baseline Formula Difference	Anaerostipes	0.0195243	0.000802519	0.038246	0.0515707	0
Formula A Trend	Anaerostipes	-0.00055679	-0.00205916	0.000945575	0.467597	0
Formula B Trend	Anaerostipes	7.61978e-05	-0.00135976	0.00151215	0.91772	0
formulaA by time interaction	Anaerostipes	-0.000632988	-0.00270884	0.00144287	0.553543	0
Gender	Anaerostipes	-0.0162067	-0.0320984	-0.000315023	0.0658051	0
Baseline Formula Difference	Anaerotignum	-0.000368185	-0.00485717	0.0041208	0.872987	0
Formula A Trend	Anaerotignum	0.00022721	-0.000273431	0.000727852	0.373722	0
Formula B Trend	Anaerotignum	0.000242249	-0.000255334	0.000739832	0.344998	0
formulaA by time interaction	Anaerotignum	-1.50385e-05	-0.000718723	0.000688646	0.966761	0
Gender	Anaerotignum	-0.00137121	-0.00432197	0.00157956	0.372813	0
Baseline Formula Difference	Bacteroidales.unclassified	-0.00208134	-0.00526084	0.00109817	0.209809	0
Formula A Trend	Bacteroidales.unclassified	0.00027773	7.12281e-06	0.000548336	0.0442631	1
Formula B Trend	Bacteroidales.unclassified	0.000210917	-4.84309e-05	0.000470266	0.119086	0
formulaA by time interaction	Bacteroidales.unclassified	6.68121e-05	-0.000307504	0.000441128	0.728289	0
Gender	Bacteroidales.unclassified	0.00210527	-0.00052517	0.00473572	0.137839	0
Baseline Formula Difference	Barnesiella	0.00390934	-0.00495126	0.0127699	0.393577	0
Formula A Trend	Barnesiella	-0.000825112	-0.00158873	-6.14978e-05	0.0341879	1
Formula B Trend	Barnesiella	-8.1629e-05	-0.000813967	0.000650709	0.82815	0
formulaA by time interaction	Barnesiella	-0.000743483	-0.00180004	0.000313074	0.17507	0
Gender	Barnesiella	0.00101525	-0.00627072	0.00830122	0.787946	0
Baseline Formula Difference	Bilophila	0.000181945	-0.0118038	0.0121677	0.976426	0
Formula A Trend	Bilophila	0.000365809	-0.000812757	0.00154438	0.542953	0
Formula B Trend	Bilophila	-3.79313e-05	-0.0011802	0.00110434	0.948428	0
formulaA by time interaction	Bilophila	0.00040374	-0.00123417	0.00204165	0.631474	0
Gender	Bilophila	-0.000468647	-0.00953733	0.00860004	0.920579	0
Baseline Formula Difference	Butyricimonas	0.00077318	-0.0120177	0.0135641	0.906894	0
Formula A Trend	Butyricimonas	3.62477e-05	-0.000656976	0.000729471	0.918371	0
Formula B Trend	Butyricimonas	-0.000206796	-0.000863704	0.000450113	0.540819	0
formulaA by time interaction	Butyricimonas	0.000243043	-0.000711562	0.00119765	0.620545	0
Gender	Butyricimonas	0.000961037	-0.0109975	0.0129196	0.876906	0
Baseline Formula Difference	Catenibacterium	-0.000749308	-0.00776558	0.00626697	0.835228	0
Formula A Trend	Catenibacterium	4.28045e-05	-0.000669398	0.000755006	0.906227	0
Formula B Trend	Catenibacterium	-0.000216327	-0.000909417	0.000476763	0.543905	0
formulaA by time interaction	Catenibacterium	0.000259132	-0.000732399	0.00125066	0.610974	0
Gender	Catenibacterium	0.00118804	-0.00397743	0.0063535	0.657046	0
Baseline Formula Difference	Clostridiales.unclassified	0.0226204	2.85037e-05	0.0452123	0.0616319	0
Formula A Trend	Clostridiales.unclassified	-0.000977744	-0.00265483	0.000699346	0.253171	0
Formula B Trend	Clostridiales.unclassified	-0.000580548	-0.00217915	0.00101805	0.480947	0
formulaA by time interaction	Clostridiales.unclassified	-0.000397196	-0.00271195	0.00191756	0.738435	0
Gender	Clostridiales.unclassified	-0.0190017	-0.0387195	0.000716132	0.0794578	0
Baseline Formula Difference	Clostridium_XlVa	-0.00420655	-0.0110786	0.00266546	0.244253	0
Formula A Trend	Clostridium_XlVa	2.84326e-06	-0.000469207	0.000474894	0.990581	0
Formula B Trend	Clostridium_XlVa	-0.000223109	-0.000672151	0.000225933	0.336564	0
formulaA by time interaction	Clostridium_XlVa	0.000225952	-0.000425058	0.000876962	0.500535	0
Gender	Clostridium_XlVa	-0.00310585	-0.00923924	0.00302755	0.339369	0
Baseline Formula Difference	Corynebacterium	-0.00427653	-0.0123859	0.00383288	0.306109	0
Formula A Trend	Corynebacterium	-0.00032171	-0.00127818	0.000634763	0.509737	0
Formula B Trend	Corynebacterium	0.000331003	-0.000652606	0.00131461	0.512444	0
formulaA by time interaction	Corynebacterium	-0.000652713	-0.00201978	0.000714356	0.353705	0
Gender	Corynebacterium	0.00709106	0.00239662	0.0117855	0.0046173	1
Baseline Formula Difference	Desulfovibrio	0.00183749	-0.00176545	0.00544044	0.326575	0
Formula A Trend	Desulfovibrio	7.5269e-05	-0.00020198	0.000352518	0.594649	0
Formula B Trend	Desulfovibrio	-2.36069e-08	-0.000264603	0.000264555	0.999861	0
formulaA by time interaction	Desulfovibrio	7.52926e-05	-0.000307549	0.000458134	0.701911	0
Gender	Desulfovibrio	-0.00102576	-0.0041326	0.00208108	0.526832	0
Baseline Formula Difference	Dialister	-0.0032167	-0.0101209	0.00368749	0.366111	0
Formula A Trend	Dialister	9.9992e-06	-0.000730068	0.000750066	0.978873	0
Formula B Trend	Dialister	-0.000192986	-0.000920306	0.000534334	0.60561	0
formulaA by time interaction	Dialister	0.000202985	-0.000831847	0.00123782	0.702381	0
Gender	Dialister	0.00117205	-0.00362548	0.00596959	0.637188	0
Baseline Formula Difference	Dorea	-0.00199185	-0.00562567	0.00164198	0.28873	0
Formula A Trend	Dorea	-0.000385034	-0.000760706	-9.36234e-06	0.0445534	1
Formula B Trend	Dorea	-0.000562079	-0.000928701	-0.000195457	0.00438457	1
formulaA by time interaction	Dorea	0.000177045	-0.000346613	0.000700703	0.510864	0
Gender	Dorea	0.000615233	-0.00201326	0.00324372	0.651305	0
Baseline Formula Difference	Dysosmobacter	-0.00384116	-0.0116638	0.00398148	0.344134	0
Formula A Trend	Dysosmobacter	-0.000537818	-0.00114432	6.86873e-05	0.0822058	0
Formula B Trend	Dysosmobacter	-0.000460592	-0.00103953	0.000118348	0.126737	0
formulaA by time interaction	Dysosmobacter	-7.72263e-05	-0.000914811	0.000760358	0.857477	0
Gender	Dysosmobacter	-0.00106765	-0.00779508	0.00565977	0.759576	0
Baseline Formula Difference	Eggerthella	0.0245805	-0.00984076	0.0590018	0.172057	0
Formula A Trend	Eggerthella	0.000129191	-0.00270341	0.00296179	0.92877	0
Formula B Trend	Eggerthella	0.0060763	0.00336599	0.00878661	7.89966e-05	1
formulaA by time interaction	Fusobacterium	0.0107126	0.000586354	0.0208388	0.0431005	1
Gender	Eggerthella	-0.0148225	-0.0437375	0.0140926	0.329394	0
Baseline Formula Difference	Enterobacterales.unclassified	-0.00182985	-0.00767217	0.00401247	0.544774	0
Formula A Trend	Enterobacterales.unclassified	0.000401461	-5.18381e-05	0.00085476	0.0825887	0
Formula B Trend	Enterobacterales.unclassified	-0.000153081	-0.000585789	0.000279627	0.492233	0
formulaA by time interaction	Enterobacterales.unclassified	0.000554542	-7.14715e-05	0.00118055	0.0903028	0
Gender	Enterobacterales.unclassified	-0.000246508	-0.00526954	0.00477652	0.92467	0
Baseline Formula Difference	Enterocloster	0.00452111	-0.0390582	0.0481004	0.841593	0
Formula A Trend	Enterocloster	-0.00201811	-0.00352091	-0.000515318	0.00848595	1
Formula B Trend	Enterocloster	0.000701484	-0.00071829	0.00212126	0.339062	0
formulaA by time interaction	Gemmiger	0.00525432	0.00251546	0.00799318	0.000487629	1
Gender	Enterocloster	-0.012221	-0.0546802	0.0302381	0.581863	0
Baseline Formula Difference	Erysipelotrichaceae.unclassified	-0.0237981	-0.0530216	0.00542534	0.118908	0
Formula A Trend	Erysipelotrichaceae.unclassified	0.000653349	-0.00231837	0.00362506	0.666528	0
Formula B Trend	Erysipelotrichaceae.unclassified	-0.000301486	-0.0031942	0.00259123	0.839185	0
formulaA by time interaction	Erysipelotrichaceae.unclassified	0.000954835	-0.00318286	0.00509254	0.65336	0
Gender	Erysipelotrichaceae.unclassified	0.0161105	-0.00536847	0.0375895	0.162585	0
Baseline Formula Difference	Eubacteriaceae.unclassified	-0.00283353	-0.00786748	0.00220043	0.282444	0
Formula A Trend	Eubacteriaceae.unclassified	9.78728e-06	-0.000287945	0.00030752	0.948627	0
Formula B Trend	Eubacteriaceae.unclassified	-0.000199766	-0.000482215	8.26839e-05	0.173514	0
formulaA by time interaction	Eubacteriaceae.unclassified	0.000209553	-0.000200617	0.000619722	0.322723	0
Gender	Eubacteriaceae.unclassified	-0.00165189	-0.00629242	0.00298863	0.495687	0
Baseline Formula Difference	Faecalibacterium	0.0112998	-0.025503	0.0481025	0.555073	0
Formula A Trend	Faecalibacterium	-0.000614458	-0.00269147	0.00146255	0.562021	0
Formula B Trend	Faecalibacterium	-0.00381061	-0.00577976	-0.00184146	0.000537957	1
formulaA by time interaction	Faecalibacterium	0.00319615	0.000335464	0.00605684	0.0348759	1
Gender	Faecalibacterium	-0.0377198	-0.071916	-0.00352363	0.0498769	1
Baseline Formula Difference	Fannyhessea	0.000531545	-0.0287802	0.0298433	0.971861	0
Formula A Trend	Fannyhessea	-0.000384728	-0.00302039	0.00225093	0.7748	0
Formula B Trend	Fannyhessea	0.00402524	0.00149091	0.00655957	0.00338949	1
formulaA by time interaction	Succinivibrio	0.00246835	6.83309e-05	0.00486837	0.0490053	1
Gender	Fannyhessea	0.022133	-0.00142997	0.0456959	0.0832968	0
Baseline Formula Difference	Firmicutes.unclassified	0.00654367	0.000940811	0.0121465	0.0285817	1
Formula A Trend	Firmicutes.unclassified	-0.000538839	-0.00105153	-2.61455e-05	0.0394031	1
Formula B Trend	Firmicutes.unclassified	-0.000177727	-0.000671328	0.000315874	0.484456	0
formulaA by time interaction	Firmicutes.unclassified	-0.000361112	-0.00107162	0.000349398	0.324914	0
Gender	Firmicutes.unclassified	-0.00419361	-0.0086513	0.000264084	0.083662	0
Baseline Formula Difference	Flavonifractor	-0.00711848	-0.0128291	-0.00140791	0.0185169	1
Formula A Trend	Flavonifractor	0.000322029	-0.000345091	0.00098915	0.344086	0
Formula B Trend	Flavonifractor	-0.000517691	-0.00119734	0.00016196	0.142399	0
formulaA by time interaction	Flavonifractor	0.00083972	-0.000109289	0.00178873	0.0890602	0
Gender	Flavonifractor	-0.00334379	-0.00675178	6.42077e-05	0.0737541	0
Baseline Formula Difference	Flintibacter	-0.00217805	-0.00611693	0.00176084	0.28449	0
Formula A Trend	Flintibacter	0.000387276	-2.55956e-05	0.000800148	0.06599	0
Formula B Trend	Flintibacter	-0.000232912	-0.000636813	0.000170989	0.264521	0
formulaA by time interaction	Flintibacter	0.000620189	4.40603e-05	0.00119632	0.0403141	1
Gender	Flintibacter	-0.00116705	-0.00397544	0.00164134	0.42494	0
Baseline Formula Difference	Fusicatenibacter	0.00132053	-0.00382584	0.0064669	0.617414	0
Formula A Trend	Fusicatenibacter	-0.000514297	-0.00111834	8.97425e-05	0.0951567	0
Formula B Trend	Fusicatenibacter	-0.00050174	-0.00111973	0.000116249	0.118352	0
formulaA by time interaction	Fusicatenibacter	-1.25569e-05	-0.000873653	0.000848539	0.977312	0
Gender	Fusicatenibacter	-0.003321	-0.00634942	-0.000292575	0.0470764	1
Baseline Formula Difference	Fusobacterium	-0.106732	-0.1668	-0.0466634	0.0010157	1
Formula A Trend	Fusobacterium	-0.00165995	-0.00874477	0.00542488	0.646076	0
Formula B Trend	Fusobacterium	-0.0123725	-0.0196583	-0.00508668	0.00161026	1
formulaA by time interaction	Lancefieldella	-0.00180397	-0.00342593	-0.00018202	0.0342029	1
Gender	Fusobacterium	0.0370486	0.00227574	0.0718214	0.041691	1
Baseline Formula Difference	Gardnerella	0.00194286	-0.0101934	0.0140791	0.75519	0
Formula A Trend	Gardnerella	-0.000322969	-0.00168238	0.00103644	0.641461	0
Formula B Trend	Gardnerella	0.00179365	0.000440399	0.00314691	0.0127884	1
formulaA by time interaction	Gardnerella	-0.00211662	-0.00402879	-0.000204453	0.0351325	1
Gender	Gardnerella	0.00883897	0.000918167	0.0167598	0.0441314	1
Baseline Formula Difference	Gemmiger	-0.0378295	-0.057921	-0.017738	0.000667227	1
Formula A Trend	Gemmiger	-5.54907e-05	-0.00202647	0.00191549	0.955994	0
Formula B Trend	Gemmiger	-0.00530981	-0.00721958	-0.00340004	2.27146e-06	1
formulaA by time interaction	Schaalia	-0.00224411	-0.00361212	-0.000876101	0.00249085	1
Gender	Gemmiger	-0.00564755	-0.0208777	0.00958263	0.475756	0
Baseline Formula Difference	Holdemanella	0.00103078	-0.00349648	0.00555805	0.657533	0
Formula A Trend	Holdemanella	-0.000277053	-0.000782725	0.000228618	0.282882	0
Formula B Trend	Holdemanella	6.59229e-05	-0.000436931	0.000568777	0.798393	0
formulaA by time interaction	Holdemanella	-0.000342976	-0.00105391	0.000367959	0.349112	0
Gender	Holdemanella	0.00238541	-0.000583256	0.00535407	0.131616	0
Baseline Formula Difference	Lachnospiraceae.unclassified	0.0114414	-0.00452115	0.027404	0.169521	0
Formula A Trend	Lachnospiraceae.unclassified	-0.00137503	-0.00282832	7.82572e-05	0.0636738	0
Formula B Trend	Lachnospiraceae.unclassified	0.000413435	-0.000985209	0.00181208	0.565611	0
formulaA by time interaction	Lachnospiraceae.unclassified	-0.00178847	-0.00380218	0.000225243	0.0891289	0
Gender	Lachnospiraceae.unclassified	-0.0116374	-0.0243762	0.00110143	0.0924629	0
Baseline Formula Difference	Lacticaseibacillus	-0.014796	-0.0608279	0.0312359	0.531664	0
Formula A Trend	Lacticaseibacillus	0.00543381	0.000158134	0.0107095	0.0435133	1
Formula B Trend	Lacticaseibacillus	0.000144983	-0.00516139	0.00545135	0.957515	0
formulaA by time interaction	Lacticaseibacillus	0.00528882	-0.00216886	0.0127465	0.17066	0
Gender	Lacticaseibacillus	-0.000302314	-0.029082	0.0284774	0.983737	0
Baseline Formula Difference	Lancefieldella	0.00180329	-0.00822638	0.011833	0.726225	0
Formula A Trend	Lancefieldella	-0.000297171	-0.001445	0.000850656	0.611845	0
Formula B Trend	Lancefieldella	0.0015068	0.000353195	0.00266041	0.0140277	1
formulaA by time interaction	Enterocloster	-0.0027196	-0.00478664	-0.000652554	0.0139545	1
Gender	Lancefieldella	0.00746082	0.00117104	0.0137506	0.0350717	1
Baseline Formula Difference	Ligilactobacillus	0.00300838	-0.0141033	0.02012	0.735043	0
Formula A Trend	Ligilactobacillus	-4.54191e-05	-0.000609154	0.000518316	0.874525	0
Formula B Trend	Ligilactobacillus	-1.19803e-05	-0.000544487	0.000520527	0.965059	0
formulaA by time interaction	Ligilactobacillus	-3.34388e-05	-0.00080879	0.000741912	0.933078	0
Gender	Ligilactobacillus	0.00466284	-0.0120479	0.0213736	0.592997	0
Baseline Formula Difference	Longicatena	-0.0163972	-0.0365734	0.00377894	0.117967	0
Formula A Trend	Longicatena	0.000309449	-0.00196545	0.00258435	0.789766	0
Formula B Trend	Longicatena	-0.00174853	-0.00401902	0.000521973	0.138043	0
formulaA by time interaction	Longicatena	0.00205798	-0.00114588	0.00526183	0.214023	0
Gender	Longicatena	-0.00825073	-0.0212702	0.00476876	0.228124	0
Baseline Formula Difference	Massiliprevotella	0.0062223	-0.0544606	0.0669052	0.842185	0
Formula A Trend	Massiliprevotella	-0.000880601	-0.00606575	0.00430455	0.739233	0
Formula B Trend	Massiliprevotella	0.00260489	-0.00236558	0.00757535	0.310842	0
formulaA by time interaction	Massiliprevotella	-0.00348549	-0.0106584	0.00368746	0.346687	0
Gender	Massiliprevotella	-0.0149407	-0.0650492	0.0351678	0.5682	0
Baseline Formula Difference	Mediterraneibacter	-0.00148437	-0.00713341	0.00416467	0.609145	0
Formula A Trend	Mediterraneibacter	-0.000670069	-0.00127922	-6.0921e-05	0.0310821	1
Formula B Trend	Mediterraneibacter	-0.000557059	-0.00115655	4.2434e-05	0.0754322	0
formulaA by time interaction	Mediterraneibacter	-0.00011301	-0.000965319	0.000739298	0.796106	0
Gender	Mediterraneibacter	0.000697272	-0.00319899	0.00459354	0.729698	0
Baseline Formula Difference	Merdimonas	0.0039193	-0.00341815	0.0112568	0.302174	0
Formula A Trend	Merdimonas	4.32451e-05	-0.00063257	0.00071906	0.900191	0
Formula B Trend	Merdimonas	0.000961481	0.00031051	0.00161245	0.00600815	1
formulaA by time interaction	Merdimonas	-0.000918236	-0.001855	1.85283e-05	0.061294	0
Gender	Merdimonas	-0.00231538	-0.00812972	0.00349895	0.445035	0
Baseline Formula Difference	Mogibacterium	-0.00191857	-0.00687373	0.0030366	0.453379	0
Formula A Trend	Mogibacterium	-0.000183033	-0.000640301	0.000274236	0.432725	0
Formula B Trend	Mogibacterium	-5.5604e-05	-0.000496128	0.00038492	0.805891	0
formulaA by time interaction	Mogibacterium	-0.000127429	-0.0007613	0.000506442	0.695598	0
Gender	Mogibacterium	0.00184592	-0.00207595	0.0057678	0.370584	0
Baseline Formula Difference	Odoribacter	0.0132805	0.000244716	0.0263163	0.0644125	0
Formula A Trend	Odoribacter	-0.000377973	-0.000789745	3.38e-05	0.0720004	0
Formula B Trend	Odoribacter	0.000169217	-0.000219693	0.000558128	0.399172	0
formulaA by time interaction	Odoribacter	-0.00054719	-0.00111351	1.91261e-05	0.0659379	0
Gender	Odoribacter	-0.0132092	-0.0259646	-0.000453829	0.0622903	0
Baseline Formula Difference	Oscillibacter	0.0121644	-0.00070338	0.0250321	0.0743167	0
Formula A Trend	Oscillibacter	-0.000707343	-0.00176653	0.000351848	0.190563	0
Formula B Trend	Oscillibacter	-5.70111e-05	-0.00107049	0.000956464	0.912767	0
formulaA by time interaction	Oscillibacter	-0.000650332	-0.00211449	0.000813822	0.389099	0
Gender	Oscillibacter	-0.00582753	-0.0166357	0.00498061	0.30657	0
Baseline Formula Difference	Romboutsia	0.00405572	-0.00430232	0.0124138	0.348117	0
Formula A Trend	Romboutsia	-0.00121438	-0.0019944	-0.000434352	0.00227764	1
Formula B Trend	Romboutsia	-0.000113486	-0.000865632	0.00063866	0.768943	0
formulaA by time interaction	Romboutsia	-0.00110089	-0.00218258	-1.91999e-05	0.0524994	0
Gender	Romboutsia	0.00604568	-0.000521943	0.0126133	0.0890579	0
Baseline Formula Difference	Ruminococcus2	-0.0065725	-0.02231	0.00916495	0.417442	0
Formula A Trend	Ruminococcus2	0.000228581	-0.00144522	0.00190238	0.788956	0
Formula B Trend	Ruminococcus2	-0.000274237	-0.00191639	0.00136792	0.744968	0
formulaA by time interaction	Ruminococcus2	0.000502818	-0.00183584	0.00284148	0.675391	0
Gender	Ruminococcus2	-0.00942346	-0.0204617	0.0016148	0.109291	0
Baseline Formula Difference	Ruthenibacterium	-0.00734404	-0.0179197	0.00323165	0.183973	0
Formula A Trend	Ruthenibacterium	-0.000344223	-0.00118581	0.000497361	0.422741	0
Formula B Trend	Ruthenibacterium	-0.000520718	-0.00132483	0.000283396	0.211587	0
formulaA by time interaction	Ruthenibacterium	0.000176495	-0.000986185	0.00133918	0.767544	0
Gender	Ruthenibacterium	-0.00158905	-0.0105958	0.00741767	0.733684	0
Baseline Formula Difference	Schaalia	0.00587808	-0.00452091	0.0162771	0.275405	0
Formula A Trend	Schaalia	-0.000153043	-0.00113897	0.00083288	0.76094	0
Formula B Trend	Schaalia	0.00209107	0.00113907	0.00304307	0.00010284	1
formulaA by time interaction	Fannyhessea	-0.00440997	-0.00806067	-0.00075927	0.0225668	1
Gender	Schaalia	0.00543681	-0.00264825	0.0135219	0.205437	0
Baseline Formula Difference	Sellimonas	-0.00597333	-0.0352037	0.023257	0.694599	0
Formula A Trend	Sellimonas	-0.000742608	-0.00147946	-5.75988e-06	0.0482317	1
Formula B Trend	Sellimonas	7.79435e-05	-0.000617617	0.000773504	0.827344	0
formulaA by time interaction	Sellimonas	-0.000820552	-0.00183374	0.000192638	0.120776	0
Gender	Sellimonas	-0.00816314	-0.036995	0.0206687	0.587863	0
Baseline Formula Difference	Staphylococcus	-0.00537584	-0.0122736	0.00152196	0.132695	0
Formula A Trend	Staphylococcus	-0.000249974	-0.00106354	0.000563595	0.547027	0
Formula B Trend	Staphylococcus	-0.00014647	-0.00098312	0.00069018	0.732887	0
formulaA by time interaction	Staphylococcus	-0.000103503	-0.00126632	0.00105931	0.862183	0
Gender	Staphylococcus	0.005408	0.00141495	0.00940105	0.0105151	1
Baseline Formula Difference	Subdoligranulum	-0.00232695	-0.0155954	0.0109415	0.73292	0
Formula A Trend	Subdoligranulum	-0.000360156	-0.00183084	0.00111052	0.631237	0
Formula B Trend	Subdoligranulum	0.000873348	-0.000585266	0.00233196	0.247937	0
formulaA by time interaction	Subdoligranulum	-0.0012335	-0.0032986	0.000831593	0.248155	0
Gender	Subdoligranulum	0.00876075	-4.62486e-05	0.0175678	0.0783983	0
Baseline Formula Difference	Succiniclasticum	0.0127658	-0.00172069	0.0272522	0.104777	0
Formula A Trend	Succiniclasticum	0.000182827	-0.000210623	0.000576277	0.362417	0
Formula B Trend	Succiniclasticum	9.75306e-05	-0.000273929	0.00046899	0.609811	0
formulaA by time interaction	Succiniclasticum	8.52968e-05	-0.00045574	0.000626334	0.75901	0
Gender	Succiniclasticum	-0.0160997	-0.0303566	-0.00184288	0.0439866	1
Baseline Formula Difference	Succinivibrio	-0.0241987	-0.0384355	-0.00996186	0.00159575	1
Formula A Trend	Succinivibrio	-0.000427645	-0.00210682	0.00125153	0.617665	0
Formula B Trend	Succinivibrio	-0.002896	-0.00462281	-0.00116918	0.00181864	1
formulaA by time interaction	Eggerthella	-0.00594711	-0.00986269	-0.00203153	0.00484538	1
Gender	Succinivibrio	0.00945161	0.00121007	0.0176931	0.0288604	1
Baseline Formula Difference	Yersiniaceae.unclassified	0.001633	-0.003623	0.006889	0.550792	0
Formula A Trend	Yersiniaceae.unclassified	-0.0001263	-0.000330242	7.76407e-05	0.224815	0
Formula B Trend	Yersiniaceae.unclassified	-3.67306e-07	-0.000193139	0.000192404	0.99704	0
formulaA by time interaction	Yersiniaceae.unclassified	-0.000125933	-0.000406501	0.000154634	0.384435	0
Gender	Yersiniaceae.unclassified	0.00133784	-0.00374638	0.00642207	0.613753	0

## Sheet: Genus RA all samples
Genus	sample type	study formula (B=NF-EN; A=scFOS-EN)	sample id	patient id	gender	Abundance	level
Abiotrophia	Fecal	B	S204029_S49	17	F	0	Genus
Acidaminococcaceae.unclassified	Fecal	B	S204029_S49	17	F	0	Genus
Acidaminococcus	Fecal	B	S204029_S49	17	F	0.002	Genus
Acinetobacter	Fecal	B	S204029_S49	17	F	0	Genus
Actinobacteria.unclassified	Fecal	B	S204029_S49	17	F	0	Genus
Actinomyces	Fecal	B	S204029_S49	17	F	0	Genus
Actinomycetaceae.unclassified	Fecal	B	S204029_S49	17	F	0	Genus
Adlercreutzia	Fecal	B	S204029_S49	17	F	0	Genus
Aerococcus	Fecal	B	S204029_S49	17	F	0	Genus
Agathobacter	Fecal	B	S204029_S49	17	F	0	Genus
Agathobaculum	Fecal	B	S204029_S49	17	F	0	Genus
Agrilactobacillus	Fecal	B	S204029_S49	17	F	0	Genus
Akkermansia	Fecal	B	S204029_S49	17	F	0.3984	Genus
Alcaligenaceae.unclassified	Fecal	B	S204029_S49	17	F	0	Genus
Alistipes	Fecal	B	S204029_S49	17	F	0.0022	Genus
Allisonella	Fecal	B	S204029_S49	17	F	0	Genus
Alloprevotella	Fecal	B	S204029_S49	17	F	0	Genus
Alloscardovia	Fecal	B	S204029_S49	17	F	0	Genus
Alphaproteobacteria.unclassified	Fecal	B	S204029_S49	17	F	0	Genus
Amedibacillus	Fecal	B	S204029_S49	17	F	0	Genus
Amniculibacterium	Fecal	B	S204029_S49	17	F	0	Genus
Anaerobutyricum	Fecal	B	S204029_S49	17	F	0	Genus
Anaerocella	Fecal	B	S204029_S49	17	F	0	Genus
Anaerococcus	Fecal	B	S204029_S49	17	F	0	Genus
Anaerofustis	Fecal	B	S204029_S49	17	F	0	Genus
Anaeroglobus	Fecal	B	S204029_S49	17	F	0	Genus
Anaeromassilibacillus	Fecal	B	S204029_S49	17	F	0	Genus
Anaerostipes	Fecal	B	S204029_S49	17	F	0	Genus
Anaerotignum	Fecal	B	S204029_S49	17	F	0.0008	Genus
Anaerotruncus	Fecal	B	S204029_S49	17	F	0	Genus
Asteroleplasma	Fecal	B	S204029_S49	17	F	0	Genus
Atopobiaceae.unclassified	Fecal	B	S204029_S49	17	F	0	Genus
Atopobium	Fecal	B	S204029_S49	17	F	0	Genus
Bacillales.unclassified	Fecal	B	S204029_S49	17	F	0	Genus
Bacilli.unclassified	Fecal	B	S204029_S49	17	F	0	Genus
Bacteria.unclassified	Fecal	B	S204029_S49	17	F	0.0132	Genus
Bacteroidaceae.unclassified	Fecal	B	S204029_S49	17	F	0	Genus
Bacteroidales.unclassified	Fecal	B	S204029_S49	17	F	0	Genus
Bacteroides	Fecal	B	S204029_S49	17	F	0.0062	Genus
Bacteroidetes.unclassified	Fecal	B	S204029_S49	17	F	0	Genus
Bariatricus	Fecal	B	S204029_S49	17	F	0	Genus
Barnesiella	Fecal	B	S204029_S49	17	F	0	Genus
Beduinibacterium	Fecal	B	S204029_S49	17	F	0	Genus
Betaproteobacteria.unclassified	Fecal	B	S204029_S49	17	F	0.0004	Genus
Bifidobacteriaceae.unclassified	Fecal	B	S204029_S49	17	F	0	Genus
Bifidobacterium	Fecal	B	S204029_S49	17	F	0	Genus
Bilophila	Fecal	B	S204029_S49	17	F	0.0074	Genus
Blastocatellaceae.unclassified	Fecal	B	S204029_S49	17	F	0	Genus
Blautia	Fecal	B	S204029_S49	17	F	0	Genus
Bulleidia	Fecal	B	S204029_S49	17	F	0	Genus
Burkholderia	Fecal	B	S204029_S49	17	F	0	Genus
Butyricimonas	Fecal	B	S204029_S49	17	F	0	Genus
Campylobacter	Fecal	B	S204029_S49	17	F	0	Genus
Candidatus_Saccharibacteria.unclassified	Fecal	B	S204029_S49	17	F	0	Genus
Capnocytophaga	Fecal	B	S204029_S49	17	F	0	Genus
Cardiobacterium	Fecal	B	S204029_S49	17	F	0	Genus
Carnobacteriaceae.unclassified	Fecal	B	S204029_S49	17	F	0	Genus
Catabacter	Fecal	B	S204029_S49	17	F	0	Genus
Catenibacterium	Fecal	B	S204029_S49	17	F	0	Genus
Catonella	Fecal	B	S204029_S49	17	F	0	Genus
Caulobacter	Fecal	B	S204029_S49	17	F	0	Genus
Centipeda	Fecal	B	S204029_S49	17	F	0	Genus
Christensenella	Fecal	B	S204029_S49	17	F	0	Genus
Chryseobacterium	Fecal	B	S204029_S49	17	F	0	Genus
Citrobacter	Fecal	B	S204029_S49	17	F	0	Genus
Cloacibacillus	Fecal	B	S204029_S49	17	F	0.2332	Genus
Clostridia.unclassified	Fecal	B	S204029_S49	17	F	0	Genus
Clostridiaceae_1.unclassified	Fecal	B	S204029_S49	17	F	0	Genus
Clostridiales_Incertae_Sedis_XIII.unclassified	Fecal	B	S204029_S49	17	F	0	Genus
Clostridiales.unclassified	Fecal	B	S204029_S49	17	F	0.0004	Genus
Clostridium_IV	Fecal	B	S204029_S49	17	F	0	Genus
Clostridium_sensu_stricto	Fecal	B	S204029_S49	17	F	0	Genus
Clostridium_XlVa	Fecal	B	S204029_S49	17	F	0	Genus
Clostridium_XVIII	Fecal	B	S204029_S49	17	F	0	Genus
Collinsella	Fecal	B	S204029_S49	17	F	0	Genus
Conservatibacter	Fecal	B	S204029_S49	17	F	0	Genus
Coprobacillus	Fecal	B	S204029_S49	17	F	0	Genus
Coprobacter	Fecal	B	S204029_S49	17	F	0	Genus
Coprococcus	Fecal	B	S204029_S49	17	F	0	Genus
Coriobacteriaceae.unclassified	Fecal	B	S204029_S49	17	F	0	Genus
Corynebacterium	Fecal	B	S204029_S49	17	F	0	Genus
Criibacterium	Fecal	B	S204029_S49	17	F	0	Genus
Cryptobacterium	Fecal	B	S204029_S49	17	F	0	Genus
Cutibacterium	Fecal	B	S204029_S49	17	F	0	Genus
Deinococcus	Fecal	B	S204029_S49	17	F	0	Genus
Delftia	Fecal	B	S204029_S49	17	F	0	Genus
Denitrobacterium	Fecal	B	S204029_S49	17	F	0	Genus
Dermatophilaceae.unclassified	Fecal	B	S204029_S49	17	F	0	Genus
Desulfobulbus	Fecal	B	S204029_S49	17	F	0	Genus
Desulfovibrio	Fecal	B	S204029_S49	17	F	0.0002	Genus
Desulfovibrionales.unclassified	Fecal	B	S204029_S49	17	F	0	Genus
Dialister	Fecal	B	S204029_S49	17	F	0	Genus
Dielma	Fecal	B	S204029_S49	17	F	0.0098	Genus
Dorea	Fecal	B	S204029_S49	17	F	0	Genus
Duodenibacillus	Fecal	B	S204029_S49	17	F	0	Genus
Dysosmobacter	Fecal	B	S204029_S49	17	F	0	Genus
Eggerthella	Fecal	B	S204029_S49	17	F	0	Genus
Eggerthellaceae.unclassified	Fecal	B	S204029_S49	17	F	0	Genus
Eikenella	Fecal	B	S204029_S49	17	F	0	Genus
Eisenbergiella	Fecal	B	S204029_S49	17	F	0	Genus
Enterobacterales.unclassified	Fecal	B	S204029_S49	17	F	0.0064	Genus
Enterobacteriaceae.unclassified	Fecal	B	S204029_S49	17	F	0.0262	Genus
Enterocloster	Fecal	B	S204029_S49	17	F	0	Genus
Enterococcus	Fecal	B	S204029_S49	17	F	0	Genus
Erysipelatoclostridium	Fecal	B	S204029_S49	17	F	0	Genus
Erysipelotrichaceae.unclassified	Fecal	B	S204029_S49	17	F	0.0064	Genus
Escherichia/Shigella	Fecal	B	S204029_S49	17	F	0.0912	Genus
Eubacteriaceae.unclassified	Fecal	B	S204029_S49	17	F	0	Genus
Eubacterium	Fecal	B	S204029_S49	17	F	0	Genus
Faecalibacillus	Fecal	B	S204029_S49	17	F	0	Genus
Faecalibacterium	Fecal	B	S204029_S49	17	F	0	Genus
Faecalicatena	Fecal	B	S204029_S49	17	F	0	Genus
Faecalimonas	Fecal	B	S204029_S49	17	F	0	Genus
Faecalitalea	Fecal	B	S204029_S49	17	F	0	Genus
Fannyhessea	Fecal	B	S204029_S49	17	F	0	Genus
Fenollaria	Fecal	B	S204029_S49	17	F	0	Genus
Filifactor	Fecal	B	S204029_S49	17	F	0	Genus
Finegoldia	Fecal	B	S204029_S49	17	F	0	Genus
Firmicutes.unclassified	Fecal	B	S204029_S49	17	F	0	Genus
Flavobacteriaceae.unclassified	Fecal	B	S204029_S49	17	F	0	Genus
Flavonifractor	Fecal	B	S204029_S49	17	F	0	Genus
Flexilinea.unclassified	Fecal	B	S204029_S49	17	F	0	Genus
Flintibacter	Fecal	B	S204029_S49	17	F	0	Genus
Fournierella	Fecal	B	S204029_S49	17	F	0	Genus
Fretibacterium	Fecal	B	S204029_S49	17	F	0	Genus
Frisingicoccus	Fecal	B	S204029_S49	17	F	0	Genus
Fusicatenibacter	Fecal	B	S204029_S49	17	F	0	Genus
Fusobacteriaceae.unclassified	Fecal	B	S204029_S49	17	F	0	Genus
Fusobacterium	Fecal	B	S204029_S49	17	F	0	Genus
Gabonibacter	Fecal	B	S204029_S49	17	F	0	Genus
Gammaproteobacteria.unclassified	Fecal	B	S204029_S49	17	F	0.0002	Genus
Gardnerella	Fecal	B	S204029_S49	17	F	0	Genus
Gemella	Fecal	B	S204029_S49	17	F	0	Genus
Gemmiger	Fecal	B	S204029_S49	17	F	0	Genus
Gleimia	Fecal	B	S204029_S49	17	F	0	Genus
Granulicatella	Fecal	B	S204029_S49	17	F	0	Genus
Haemophilus	Fecal	B	S204029_S49	17	F	0	Genus
Hafnia	Fecal	B	S204029_S49	17	F	0	Genus
Harryflintia	Fecal	B	S204029_S49	17	F	0	Genus
Holdemanella	Fecal	B	S204029_S49	17	F	0	Genus
Holdemania	Fecal	B	S204029_S49	17	F	0	Genus
Howardella	Fecal	B	S204029_S49	17	F	0	Genus
Hungatella	Fecal	B	S204029_S49	17	F	0	Genus
Hydrogeniiclostridium	Fecal	B	S204029_S49	17	F	0	Genus
Ihubacter	Fecal	B	S204029_S49	17	F	0.0012	Genus
Intestinibacter	Fecal	B	S204029_S49	17	F	0	Genus
Intestinimonas	Fecal	B	S204029_S49	17	F	0	Genus
Klebsiella	Fecal	B	S204029_S49	17	F	0.0194	Genus
Lachnoanaerobaculum	Fecal	B	S204029_S49	17	F	0	Genus
Lachnospira	Fecal	B	S204029_S49	17	F	0	Genus
Lachnospiraceae.unclassified	Fecal	B	S204029_S49	17	F	0	Genus
Lacticaseibacillus	Fecal	B	S204029_S49	17	F	0	Genus
Lactiplantibacillus	Fecal	B	S204029_S49	17	F	0	Genus
Lactobacillaceae.unclassified	Fecal	B	S204029_S49	17	F	0	Genus
Lactobacillales.unclassified	Fecal	B	S204029_S49	17	F	0	Genus
Lactobacillus	Fecal	B	S204029_S49	17	F	0	Genus
Lactococcus	Fecal	B	S204029_S49	17	F	0	Genus
Lancefieldella	Fecal	B	S204029_S49	17	F	0	Genus
Latilactobacillus	Fecal	B	S204029_S49	17	F	0	Genus
Lautropia	Fecal	B	S204029_S49	17	F	0	Genus
Lawsonella	Fecal	B	S204029_S49	17	F	0	Genus
Lawsonibacter	Fecal	B	S204029_S49	17	F	0	Genus
Leptotrichia	Fecal	B	S204029_S49	17	F	0	Genus
Leptotrichiaceae.unclassified	Fecal	B	S204029_S49	17	F	0	Genus
Ligilactobacillus	Fecal	B	S204029_S49	17	F	0	Genus
Limosilactobacillus	Fecal	B	S204029_S49	17	F	0	Genus
Longibaculum	Fecal	B	S204029_S49	17	F	0	Genus
Longicatena	Fecal	B	S204029_S49	17	F	0	Genus
Mageeibacillus	Fecal	B	S204029_S49	17	F	0	Genus
Mailhella	Fecal	B	S204029_S49	17	F	0	Genus
Massilimicrobiota	Fecal	B	S204029_S49	17	F	0	Genus
Massiliprevotella	Fecal	B	S204029_S49	17	F	0.0536	Genus
Mediterraneibacter	Fecal	B	S204029_S49	17	F	0	Genus
Megamonas	Fecal	B	S204029_S49	17	F	0	Genus
Megasphaera	Fecal	B	S204029_S49	17	F	0.0494	Genus
Merdimonas	Fecal	B	S204029_S49	17	F	0	Genus
Metamycoplasma	Fecal	B	S204029_S49	17	F	0	Genus
Metaprevotella	Fecal	B	S204029_S49	17	F	0	Genus
Methanobrevibacter	Fecal	B	S204029_S49	17	F	0.0126	Genus
Methanosphaera	Fecal	B	S204029_S49	17	F	0	Genus
Micrococcales.unclassified	Fecal	B	S204029_S49	17	F	0	Genus
Mobiluncus	Fecal	B	S204029_S49	17	F	0	Genus
Mogibacterium	Fecal	B	S204029_S49	17	F	0	Genus
Monoglobus	Fecal	B	S204029_S49	17	F	0	Genus
Moryella	Fecal	B	S204029_S49	17	F	0	Genus
Murdochiella	Fecal	B	S204029_S49	17	F	0	Genus
Muribaculaceae.unclassified	Fecal	B	S204029_S49	17	F	0	Genus
Mycobacteriales.unclassified	Fecal	B	S204029_S49	17	F	0	Genus
Mycoplasmopsis	Fecal	B	S204029_S49	17	F	0	Genus
Negativibacillus	Fecal	B	S204029_S49	17	F	0	Genus
Negativicoccus	Fecal	B	S204029_S49	17	F	0	Genus
Negativicutes.unclassified	Fecal	B	S204029_S49	17	F	0	Genus
Neglecta	Fecal	B	S204029_S49	17	F	0	Genus
Neisseria	Fecal	B	S204029_S49	17	F	0	Genus
Neisseriaceae.unclassified	Fecal	B	S204029_S49	17	F	0	Genus
Odoribacter	Fecal	B	S204029_S49	17	F	0	Genus
Olsenella	Fecal	B	S204029_S49	17	F	0	Genus
Oribacterium	Fecal	B	S204029_S49	17	F	0	Genus
Oscillibacter	Fecal	B	S204029_S49	17	F	0	Genus
Oxalobacteraceae.unclassified	Fecal	B	S204029_S49	17	F	0	Genus
Parabacteroides	Fecal	B	S204029_S49	17	F	0.0288	Genus
Parasutterella	Fecal	B	S204029_S49	17	F	0	Genus
Parolsenella	Fecal	B	S204029_S49	17	F	0	Genus
Parvimonas	Fecal	B	S204029_S49	17	F	0	Genus
Pasteurellaceae.unclassified	Fecal	B	S204029_S49	17	F	0	Genus
Pediococcus	Fecal	B	S204029_S49	17	F	0	Genus
Pedobacter	Fecal	B	S204029_S49	17	F	0	Genus
Pelomonas	Fecal	B	S204029_S49	17	F	0	Genus
Peptoanaerobacter	Fecal	B	S204029_S49	17	F	0	Genus
Peptococcus	Fecal	B	S204029_S49	17	F	0	Genus
Peptoniphilaceae.unclassified	Fecal	B	S204029_S49	17	F	0	Genus
Peptoniphilus	Fecal	B	S204029_S49	17	F	0	Genus
Peptostreptococcaceae.unclassified	Fecal	B	S204029_S49	17	F	0	Genus
Peptostreptococcus	Fecal	B	S204029_S49	17	F	0	Genus
Phascolarctobacterium	Fecal	B	S204029_S49	17	F	0.0212	Genus
Phocaeicola	Fecal	B	S204029_S49	17	F	0	Genus
Phyllobacteriaceae.unclassified	Fecal	B	S204029_S49	17	F	0	Genus
Porphyromonadaceae.unclassified	Fecal	B	S204029_S49	17	F	0	Genus
Porphyromonas	Fecal	B	S204029_S49	17	F	0	Genus
Prevotella	Fecal	B	S204029_S49	17	F	0	Genus
Prevotellaceae.unclassified	Fecal	B	S204029_S49	17	F	0	Genus
Prevotellamassilia	Fecal	B	S204029_S49	17	F	0	Genus
Proteobacteria.unclassified	Fecal	B	S204029_S49	17	F	0	Genus
Proteus	Fecal	B	S204029_S49	17	F	0	Genus
Providencia	Fecal	B	S204029_S49	17	F	0	Genus
Pseudescherichia	Fecal	B	S204029_S49	17	F	0	Genus
Pseudoflavonifractor	Fecal	B	S204029_S49	17	F	0	Genus
Pseudomonas	Fecal	B	S204029_S49	17	F	0	Genus
Pseudoramibacter	Fecal	B	S204029_S49	17	F	0	Genus
Ralstonia	Fecal	B	S204029_S49	17	F	0	Genus
Rhizobiaceae.unclassified	Fecal	B	S204029_S49	17	F	0	Genus
Rhodanobacter	Fecal	B	S204029_S49	17	F	0	Genus
Romboutsia	Fecal	B	S204029_S49	17	F	0	Genus
Roseburia	Fecal	B	S204029_S49	17	F	0	Genus
Rothia	Fecal	B	S204029_S49	17	F	0	Genus
Ruminococcaceae.unclassified	Fecal	B	S204029_S49	17	F	0	Genus
Ruminococcus	Fecal	B	S204029_S49	17	F	0	Genus
Ruminococcus2	Fecal	B	S204029_S49	17	F	0	Genus
Ruthenibacterium	Fecal	B	S204029_S49	17	F	0.001	Genus
Scardovia	Fecal	B	S204029_S49	17	F	0	Genus
Schaalia	Fecal	B	S204029_S49	17	F	0	Genus
Schwartzia	Fecal	B	S204029_S49	17	F	0	Genus
Selenomonadaceae.unclassified	Fecal	B	S204029_S49	17	F	0	Genus
Selenomonadales.unclassified	Fecal	B	S204029_S49	17	F	0	Genus
Selenomonas	Fecal	B	S204029_S49	17	F	0	Genus
Sellimonas	Fecal	B	S204029_S49	17	F	0	Genus
Senegalimassilia	Fecal	B	S204029_S49	17	F	0	Genus
Shuttleworthia	Fecal	B	S204029_S49	17	F	0	Genus
Slackia	Fecal	B	S204029_S49	17	F	0	Genus
Sneathia	Fecal	B	S204029_S49	17	F	0	Genus
Solobacterium	Fecal	B	S204029_S49	17	F	0	Genus
Sphingomonas	Fecal	B	S204029_S49	17	F	0	Genus
Sporobacter	Fecal	B	S204029_S49	17	F	0	Genus
SR1.unclassified	Fecal	B	S204029_S49	17	F	0	Genus
Staphylococcaceae.unclassified	Fecal	B	S204029_S49	17	F	0	Genus
Staphylococcus	Fecal	B	S204029_S49	17	F	0	Genus
Stomatobaculum	Fecal	B	S204029_S49	17	F	0	Genus
Streptococcaceae.unclassified	Fecal	B	S204029_S49	17	F	0	Genus
Streptococcus	Fecal	B	S204029_S49	17	F	0	Genus
Streptophyta.unclassified	Fecal	B	S204029_S49	17	F	0	Genus
Subdoligranulum	Fecal	B	S204029_S49	17	F	0	Genus
Succiniclasticum	Fecal	B	S204029_S49	17	F	0	Genus
Succinivibrio	Fecal	B	S204029_S49	17	F	0	Genus
Sutterella	Fecal	B	S204029_S49	17	F	0.0082	Genus
Sutterellaceae.unclassified	Fecal	B	S204029_S49	17	F	0	Genus
Synergistaceae.unclassified	Fecal	B	S204029_S49	17	F	0	Genus
Tannerella	Fecal	B	S204029_S49	17	F	0	Genus
Terrisporobacter	Fecal	B	S204029_S49	17	F	0	Genus
Treponema	Fecal	B	S204029_S49	17	F	0	Genus
Turicibacter	Fecal	B	S204029_S49	17	F	0	Genus
Varibaculum	Fecal	B	S204029_S49	17	F	0	Genus
Veillonella	Fecal	B	S204029_S49	17	F	0	Genus
Veillonellaceae.unclassified	Fecal	B	S204029_S49	17	F	0	Genus
Victivallis	Fecal	B	S204029_S49	17	F	0	Genus
Xanthomonas	Fecal	B	S204029_S49	17	F	0	Genus
Yersiniaceae.unclassified	Fecal	B	S204029_S49	17	F	0	Genus
Abiotrophia	Fecal	B	S204080_S50	17	F	0	Genus
Acidaminococcaceae.unclassified	Fecal	B	S204080_S50	17	F	0	Genus
Acidaminococcus	Fecal	B	S204080_S50	17	F	0.1106	Genus
Acinetobacter	Fecal	B	S204080_S50	17	F	0	Genus
Actinobacteria.unclassified	Fecal	B	S204080_S50	17	F	0	Genus
Actinomyces	Fecal	B	S204080_S50	17	F	0	Genus
Actinomycetaceae.unclassified	Fecal	B	S204080_S50	17	F	0	Genus
Adlercreutzia	Fecal	B	S204080_S50	17	F	0	Genus
Aerococcus	Fecal	B	S204080_S50	17	F	0	Genus
Agathobacter	Fecal	B	S204080_S50	17	F	0	Genus
Agathobaculum	Fecal	B	S204080_S50	17	F	0	Genus
Agrilactobacillus	Fecal	B	S204080_S50	17	F	0	Genus
Akkermansia	Fecal	B	S204080_S50	17	F	0.0188	Genus
Alcaligenaceae.unclassified	Fecal	B	S204080_S50	17	F	0	Genus
Alistipes	Fecal	B	S204080_S50	17	F	0.004	Genus
Allisonella	Fecal	B	S204080_S50	17	F	0	Genus
Alloprevotella	Fecal	B	S204080_S50	17	F	0	Genus
Alloscardovia	Fecal	B	S204080_S50	17	F	0	Genus
Alphaproteobacteria.unclassified	Fecal	B	S204080_S50	17	F	0	Genus
Amedibacillus	Fecal	B	S204080_S50	17	F	0	Genus
Amniculibacterium	Fecal	B	S204080_S50	17	F	0	Genus
Anaerobutyricum	Fecal	B	S204080_S50	17	F	0	Genus
Anaerocella	Fecal	B	S204080_S50	17	F	0	Genus
Anaerococcus	Fecal	B	S204080_S50	17	F	0.0006	Genus
Anaerofustis	Fecal	B	S204080_S50	17	F	0	Genus
Anaeroglobus	Fecal	B	S204080_S50	17	F	0	Genus
Anaeromassilibacillus	Fecal	B	S204080_S50	17	F	0	Genus
Anaerostipes	Fecal	B	S204080_S50	17	F	0	Genus
Anaerotignum	Fecal	B	S204080_S50	17	F	0.0016	Genus
Anaerotruncus	Fecal	B	S204080_S50	17	F	0	Genus
Asteroleplasma	Fecal	B	S204080_S50	17	F	0	Genus
Atopobiaceae.unclassified	Fecal	B	S204080_S50	17	F	0	Genus
Atopobium	Fecal	B	S204080_S50	17	F	0	Genus
Bacillales.unclassified	Fecal	B	S204080_S50	17	F	0	Genus
Bacilli.unclassified	Fecal	B	S204080_S50	17	F	0	Genus
Bacteria.unclassified	Fecal	B	S204080_S50	17	F	0.0002	Genus
Bacteroidaceae.unclassified	Fecal	B	S204080_S50	17	F	0	Genus
Bacteroidales.unclassified	Fecal	B	S204080_S50	17	F	0	Genus
Bacteroides	Fecal	B	S204080_S50	17	F	0.0264	Genus
Bacteroidetes.unclassified	Fecal	B	S204080_S50	17	F	0	Genus
Bariatricus	Fecal	B	S204080_S50	17	F	0	Genus
Barnesiella	Fecal	B	S204080_S50	17	F	0	Genus
Beduinibacterium	Fecal	B	S204080_S50	17	F	0	Genus
Betaproteobacteria.unclassified	Fecal	B	S204080_S50	17	F	0	Genus
Bifidobacteriaceae.unclassified	Fecal	B	S204080_S50	17	F	0	Genus
Bifidobacterium	Fecal	B	S204080_S50	17	F	0	Genus
Bilophila	Fecal	B	S204080_S50	17	F	0.0142	Genus
Blastocatellaceae.unclassified	Fecal	B	S204080_S50	17	F	0	Genus
Blautia	Fecal	B	S204080_S50	17	F	0	Genus
Bulleidia	Fecal	B	S204080_S50	17	F	0	Genus
Burkholderia	Fecal	B	S204080_S50	17	F	0	Genus
Butyricimonas	Fecal	B	S204080_S50	17	F	0	Genus
Campylobacter	Fecal	B	S204080_S50	17	F	0.0014	Genus
Candidatus_Saccharibacteria.unclassified	Fecal	B	S204080_S50	17	F	0	Genus
Capnocytophaga	Fecal	B	S204080_S50	17	F	0	Genus
Cardiobacterium	Fecal	B	S204080_S50	17	F	0	Genus
Carnobacteriaceae.unclassified	Fecal	B	S204080_S50	17	F	0	Genus
Catabacter	Fecal	B	S204080_S50	17	F	0	Genus
Catenibacterium	Fecal	B	S204080_S50	17	F	0	Genus
Catonella	Fecal	B	S204080_S50	17	F	0	Genus
Caulobacter	Fecal	B	S204080_S50	17	F	0	Genus
Centipeda	Fecal	B	S204080_S50	17	F	0	Genus
Christensenella	Fecal	B	S204080_S50	17	F	0	Genus
Chryseobacterium	Fecal	B	S204080_S50	17	F	0	Genus
Citrobacter	Fecal	B	S204080_S50	17	F	0	Genus
Cloacibacillus	Fecal	B	S204080_S50	17	F	0.0568	Genus
Clostridia.unclassified	Fecal	B	S204080_S50	17	F	0	Genus
Clostridiaceae_1.unclassified	Fecal	B	S204080_S50	17	F	0	Genus
Clostridiales_Incertae_Sedis_XIII.unclassified	Fecal	B	S204080_S50	17	F	0	Genus
Clostridiales.unclassified	Fecal	B	S204080_S50	17	F	0	Genus
Clostridium_IV	Fecal	B	S204080_S50	17	F	0	Genus
Clostridium_sensu_stricto	Fecal	B	S204080_S50	17	F	0	Genus
Clostridium_XlVa	Fecal	B	S204080_S50	17	F	0	Genus
Clostridium_XVIII	Fecal	B	S204080_S50	17	F	0	Genus
Collinsella	Fecal	B	S204080_S50	17	F	0	Genus
Conservatibacter	Fecal	B	S204080_S50	17	F	0	Genus
Coprobacillus	Fecal	B	S204080_S50	17	F	0	Genus
Coprobacter	Fecal	B	S204080_S50	17	F	0	Genus
Coprococcus	Fecal	B	S204080_S50	17	F	0	Genus
Coriobacteriaceae.unclassified	Fecal	B	S204080_S50	17	F	0	Genus
Corynebacterium	Fecal	B	S204080_S50	17	F	0.0004	Genus
Criibacterium	Fecal	B	S204080_S50	17	F	0	Genus
Cryptobacterium	Fecal	B	S204080_S50	17	F	0	Genus
Cutibacterium	Fecal	B	S204080_S50	17	F	0	Genus
Deinococcus	Fecal	B	S204080_S50	17	F	0	Genus
Delftia	Fecal	B	S204080_S50	17	F	0	Genus
Denitrobacterium	Fecal	B	S204080_S50	17	F	0	Genus
Dermatophilaceae.unclassified	Fecal	B	S204080_S50	17	F	0	Genus
Desulfobulbus	Fecal	B	S204080_S50	17	F	0	Genus
Desulfovibrio	Fecal	B	S204080_S50	17	F	0.004	Genus
Desulfovibrionales.unclassified	Fecal	B	S204080_S50	17	F	0	Genus
Dialister	Fecal	B	S204080_S50	17	F	0	Genus
Dielma	Fecal	B	S204080_S50	17	F	0.0002	Genus
Dorea	Fecal	B	S204080_S50	17	F	0	Genus
Duodenibacillus	Fecal	B	S204080_S50	17	F	0	Genus
Dysosmobacter	Fecal	B	S204080_S50	17	F	0	Genus
Eggerthella	Fecal	B	S204080_S50	17	F	0	Genus
Eggerthellaceae.unclassified	Fecal	B	S204080_S50	17	F	0	Genus
Eikenella	Fecal	B	S204080_S50	17	F	0	Genus
Eisenbergiella	Fecal	B	S204080_S50	17	F	0	Genus
Enterobacterales.unclassified	Fecal	B	S204080_S50	17	F	0	Genus
Enterobacteriaceae.unclassified	Fecal	B	S204080_S50	17	F	0.0208	Genus
Enterocloster	Fecal	B	S204080_S50	17	F	0	Genus
Enterococcus	Fecal	B	S204080_S50	17	F	0	Genus
Erysipelatoclostridium	Fecal	B	S204080_S50	17	F	0.0006	Genus
Erysipelotrichaceae.unclassified	Fecal	B	S204080_S50	17	F	0.0034	Genus
Escherichia/Shigella	Fecal	B	S204080_S50	17	F	0.114	Genus
Eubacteriaceae.unclassified	Fecal	B	S204080_S50	17	F	0	Genus
Eubacterium	Fecal	B	S204080_S50	17	F	0	Genus
Faecalibacillus	Fecal	B	S204080_S50	17	F	0	Genus
Faecalibacterium	Fecal	B	S204080_S50	17	F	0	Genus
Faecalicatena	Fecal	B	S204080_S50	17	F	0	Genus
Faecalimonas	Fecal	B	S204080_S50	17	F	0	Genus
Faecalitalea	Fecal	B	S204080_S50	17	F	0	Genus
Fannyhessea	Fecal	B	S204080_S50	17	F	0	Genus
Fenollaria	Fecal	B	S204080_S50	17	F	0	Genus
Filifactor	Fecal	B	S204080_S50	17	F	0	Genus
Finegoldia	Fecal	B	S204080_S50	17	F	0	Genus
Firmicutes.unclassified	Fecal	B	S204080_S50	17	F	0	Genus
Flavobacteriaceae.unclassified	Fecal	B	S204080_S50	17	F	0	Genus
Flavonifractor	Fecal	B	S204080_S50	17	F	0	Genus
Flexilinea.unclassified	Fecal	B	S204080_S50	17	F	0	Genus
Flintibacter	Fecal	B	S204080_S50	17	F	0	Genus
Fournierella	Fecal	B	S204080_S50	17	F	0	Genus
Fretibacterium	Fecal	B	S204080_S50	17	F	0	Genus
Frisingicoccus	Fecal	B	S204080_S50	17	F	0	Genus
Fusicatenibacter	Fecal	B	S204080_S50	17	F	0	Genus
Fusobacteriaceae.unclassified	Fecal	B	S204080_S50	17	F	0	Genus
Fusobacterium	Fecal	B	S204080_S50	17	F	0	Genus
Gabonibacter	Fecal	B	S204080_S50	17	F	0	Genus
Gammaproteobacteria.unclassified	Fecal	B	S204080_S50	17	F	0	Genus
Gardnerella	Fecal	B	S204080_S50	17	F	0	Genus
Gemella	Fecal	B	S204080_S50	17	F	0	Genus
Gemmiger	Fecal	B	S204080_S50	17	F	0	Genus
Gleimia	Fecal	B	S204080_S50	17	F	0	Genus
Granulicatella	Fecal	B	S204080_S50	17	F	0	Genus
Haemophilus	Fecal	B	S204080_S50	17	F	0	Genus
Hafnia	Fecal	B	S204080_S50	17	F	0	Genus
Harryflintia	Fecal	B	S204080_S50	17	F	0	Genus
Holdemanella	Fecal	B	S204080_S50	17	F	0	Genus
Holdemania	Fecal	B	S204080_S50	17	F	0	Genus
Howardella	Fecal	B	S204080_S50	17	F	0	Genus
Hungatella	Fecal	B	S204080_S50	17	F	0	Genus
Hydrogeniiclostridium	Fecal	B	S204080_S50	17	F	0	Genus
Ihubacter	Fecal	B	S204080_S50	17	F	0	Genus
Intestinibacter	Fecal	B	S204080_S50	17	F	0	Genus
Intestinimonas	Fecal	B	S204080_S50	17	F	0	Genus
Klebsiella	Fecal	B	S204080_S50	17	F	0.0372	Genus
Lachnoanaerobaculum	Fecal	B	S204080_S50	17	F	0	Genus
Lachnospira	Fecal	B	S204080_S50	17	F	0	Genus
Lachnospiraceae.unclassified	Fecal	B	S204080_S50	17	F	0	Genus
Lacticaseibacillus	Fecal	B	S204080_S50	17	F	0	Genus
Lactiplantibacillus	Fecal	B	S204080_S50	17	F	0	Genus
Lactobacillaceae.unclassified	Fecal	B	S204080_S50	17	F	0	Genus
Lactobacillales.unclassified	Fecal	B	S204080_S50	17	F	0	Genus
Lactobacillus	Fecal	B	S204080_S50	17	F	0	Genus
Lactococcus	Fecal	B	S204080_S50	17	F	0	Genus
Lancefieldella	Fecal	B	S204080_S50	17	F	0	Genus
Latilactobacillus	Fecal	B	S204080_S50	17	F	0	Genus
Lautropia	Fecal	B	S204080_S50	17	F	0	Genus
Lawsonella	Fecal	B	S204080_S50	17	F	0	Genus
Lawsonibacter	Fecal	B	S204080_S50	17	F	0	Genus
Leptotrichia	Fecal	B	S204080_S50	17	F	0	Genus
Leptotrichiaceae.unclassified	Fecal	B	S204080_S50	17	F	0	Genus
Ligilactobacillus	Fecal	B	S204080_S50	17	F	0.001	Genus
Limosilactobacillus	Fecal	B	S204080_S50	17	F	0	Genus
Longibaculum	Fecal	B	S204080_S50	17	F	0	Genus
Longicatena	Fecal	B	S204080_S50	17	F	0	Genus
Mageeibacillus	Fecal	B	S204080_S50	17	F	0	Genus
Mailhella	Fecal	B	S204080_S50	17	F	0	Genus
Massilimicrobiota	Fecal	B	S204080_S50	17	F	0	Genus
Massiliprevotella	Fecal	B	S204080_S50	17	F	0.3146	Genus
Mediterraneibacter	Fecal	B	S204080_S50	17	F	0	Genus
Megamonas	Fecal	B	S204080_S50	17	F	0	Genus
Megasphaera	Fecal	B	S204080_S50	17	F	0.2126	Genus
Merdimonas	Fecal	B	S204080_S50	17	F	0	Genus
Metamycoplasma	Fecal	B	S204080_S50	17	F	0	Genus
Metaprevotella	Fecal	B	S204080_S50	17	F	0	Genus
Methanobrevibacter	Fecal	B	S204080_S50	17	F	0.0082	Genus
Methanosphaera	Fecal	B	S204080_S50	17	F	0	Genus
Micrococcales.unclassified	Fecal	B	S204080_S50	17	F	0	Genus
Mobiluncus	Fecal	B	S204080_S50	17	F	0	Genus
Mogibacterium	Fecal	B	S204080_S50	17	F	0	Genus
Monoglobus	Fecal	B	S204080_S50	17	F	0	Genus
Moryella	Fecal	B	S204080_S50	17	F	0	Genus
Murdochiella	Fecal	B	S204080_S50	17	F	0	Genus
Muribaculaceae.unclassified	Fecal	B	S204080_S50	17	F	0	Genus
Mycobacteriales.unclassified	Fecal	B	S204080_S50	17	F	0	Genus
Mycoplasmopsis	Fecal	B	S204080_S50	17	F	0	Genus
Negativibacillus	Fecal	B	S204080_S50	17	F	0	Genus
Negativicoccus	Fecal	B	S204080_S50	17	F	0.0026	Genus
Negativicutes.unclassified	Fecal	B	S204080_S50	17	F	0	Genus
Neglecta	Fecal	B	S204080_S50	17	F	0	Genus
Neisseria	Fecal	B	S204080_S50	17	F	0	Genus
Neisseriaceae.unclassified	Fecal	B	S204080_S50	17	F	0	Genus
Odoribacter	Fecal	B	S204080_S50	17	F	0.0038	Genus
Olsenella	Fecal	B	S204080_S50	17	F	0	Genus
Oribacterium	Fecal	B	S204080_S50	17	F	0	Genus
Oscillibacter	Fecal	B	S204080_S50	17	F	0	Genus
Oxalobacteraceae.unclassified	Fecal	B	S204080_S50	17	F	0	Genus
Parabacteroides	Fecal	B	S204080_S50	17	F	0.0054	Genus
Parasutterella	Fecal	B	S204080_S50	17	F	0	Genus
Parolsenella	Fecal	B	S204080_S50	17	F	0	Genus
Parvimonas	Fecal	B	S204080_S50	17	F	0	Genus
Pasteurellaceae.unclassified	Fecal	B	S204080_S50	17	F	0	Genus
Pediococcus	Fecal	B	S204080_S50	17	F	0	Genus
Pedobacter	Fecal	B	S204080_S50	17	F	0	Genus
Pelomonas	Fecal	B	S204080_S50	17	F	0	Genus
Peptoanaerobacter	Fecal	B	S204080_S50	17	F	0	Genus
Peptococcus	Fecal	B	S204080_S50	17	F	0	Genus
Peptoniphilaceae.unclassified	Fecal	B	S204080_S50	17	F	0	Genus
Peptoniphilus	Fecal	B	S204080_S50	17	F	0.0002	Genus
Peptostreptococcaceae.unclassified	Fecal	B	S204080_S50	17	F	0	Genus
Peptostreptococcus	Fecal	B	S204080_S50	17	F	0	Genus
Phascolarctobacterium	Fecal	B	S204080_S50	17	F	0.0096	Genus
Phocaeicola	Fecal	B	S204080_S50	17	F	0.0012	Genus
Phyllobacteriaceae.unclassified	Fecal	B	S204080_S50	17	F	0	Genus
Porphyromonadaceae.unclassified	Fecal	B	S204080_S50	17	F	0	Genus
Porphyromonas	Fecal	B	S204080_S50	17	F	0	Genus
Prevotella	Fecal	B	S204080_S50	17	F	0	Genus
Prevotellaceae.unclassified	Fecal	B	S204080_S50	17	F	0	Genus
Prevotellamassilia	Fecal	B	S204080_S50	17	F	0	Genus
Proteobacteria.unclassified	Fecal	B	S204080_S50	17	F	0	Genus
Proteus	Fecal	B	S204080_S50	17	F	0.0188	Genus
Providencia	Fecal	B	S204080_S50	17	F	0	Genus
Pseudescherichia	Fecal	B	S204080_S50	17	F	0	Genus
Pseudoflavonifractor	Fecal	B	S204080_S50	17	F	0	Genus
Pseudomonas	Fecal	B	S204080_S50	17	F	0	Genus
Pseudoramibacter	Fecal	B	S204080_S50	17	F	0	Genus
Ralstonia	Fecal	B	S204080_S50	17	F	0	Genus
Rhizobiaceae.unclassified	Fecal	B	S204080_S50	17	F	0	Genus
Rhodanobacter	Fecal	B	S204080_S50	17	F	0	Genus
Romboutsia	Fecal	B	S204080_S50	17	F	0	Genus
Roseburia	Fecal	B	S204080_S50	17	F	0	Genus
Rothia	Fecal	B	S204080_S50	17	F	0	Genus
Ruminococcaceae.unclassified	Fecal	B	S204080_S50	17	F	0	Genus
Ruminococcus	Fecal	B	S204080_S50	17	F	0	Genus
Ruminococcus2	Fecal	B	S204080_S50	17	F	0	Genus
Ruthenibacterium	Fecal	B	S204080_S50	17	F	0	Genus
Scardovia	Fecal	B	S204080_S50	17	F	0	Genus
Schaalia	Fecal	B	S204080_S50	17	F	0	Genus
Schwartzia	Fecal	B	S204080_S50	17	F	0	Genus
Selenomonadaceae.unclassified	Fecal	B	S204080_S50	17	F	0	Genus
Selenomonadales.unclassified	Fecal	B	S204080_S50	17	F	0	Genus
Selenomonas	Fecal	B	S204080_S50	17	F	0	Genus
Sellimonas	Fecal	B	S204080_S50	17	F	0	Genus
Senegalimassilia	Fecal	B	S204080_S50	17	F	0	Genus
Shuttleworthia	Fecal	B	S204080_S50	17	F	0	Genus
Slackia	Fecal	B	S204080_S50	17	F	0	Genus
Sneathia	Fecal	B	S204080_S50	17	F	0	Genus
Solobacterium	Fecal	B	S204080_S50	17	F	0	Genus
Sphingomonas	Fecal	B	S204080_S50	17	F	0	Genus
Sporobacter	Fecal	B	S204080_S50	17	F	0	Genus
SR1.unclassified	Fecal	B	S204080_S50	17	F	0	Genus
Staphylococcaceae.unclassified	Fecal	B	S204080_S50	17	F	0	Genus
Staphylococcus	Fecal	B	S204080_S50	17	F	0	Genus
Stomatobaculum	Fecal	B	S204080_S50	17	F	0	Genus
Streptococcaceae.unclassified	Fecal	B	S204080_S50	17	F	0	Genus
Streptococcus	Fecal	B	S204080_S50	17	F	0	Genus
Streptophyta.unclassified	Fecal	B	S204080_S50	17	F	0	Genus
Subdoligranulum	Fecal	B	S204080_S50	17	F	0	Genus
Succiniclasticum	Fecal	B	S204080_S50	17	F	0	Genus
Succinivibrio	Fecal	B	S204080_S50	17	F	0	Genus
Sutterella	Fecal	B	S204080_S50	17	F	0.0068	Genus
Sutterellaceae.unclassified	Fecal	B	S204080_S50	17	F	0	Genus
Synergistaceae.unclassified	Fecal	B	S204080_S50	17	F	0	Genus
Tannerella	Fecal	B	S204080_S50	17	F	0	Genus
Terrisporobacter	Fecal	B	S204080_S50	17	F	0	Genus
Treponema	Fecal	B	S204080_S50	17	F	0	Genus
Turicibacter	Fecal	B	S204080_S50	17	F	0	Genus
Varibaculum	Fecal	B	S204080_S50	17	F	0	Genus
Veillonella	Fecal	B	S204080_S50	17	F	0	Genus
Veillonellaceae.unclassified	Fecal	B	S204080_S50	17	F	0	Genus
Victivallis	Fecal	B	S204080_S50	17	F	0	Genus
Xanthomonas	Fecal	B	S204080_S50	17	F	0	Genus
Yersiniaceae.unclassified	Fecal	B	S204080_S50	17	F	0	Genus
Abiotrophia	Fecal	A	S173225_S37	14	M	0	Genus
Acidaminococcaceae.unclassified	Fecal	A	S173225_S37	14	M	0	Genus
Acidaminococcus	Fecal	A	S173225_S37	14	M	0.0142	Genus
Acinetobacter	Fecal	A	S173225_S37	14	M	0	Genus
Actinobacteria.unclassified	Fecal	A	S173225_S37	14	M	0	Genus
Actinomyces	Fecal	A	S173225_S37	14	M	0	Genus
Actinomycetaceae.unclassified	Fecal	A	S173225_S37	14	M	0	Genus
Adlercreutzia	Fecal	A	S173225_S37	14	M	0	Genus
Aerococcus	Fecal	A	S173225_S37	14	M	0	Genus
Agathobacter	Fecal	A	S173225_S37	14	M	0	Genus
Agathobaculum	Fecal	A	S173225_S37	14	M	0	Genus
Agrilactobacillus	Fecal	A	S173225_S37	14	M	0	Genus
Akkermansia	Fecal	A	S173225_S37	14	M	0.0062	Genus
Alcaligenaceae.unclassified	Fecal	A	S173225_S37	14	M	0	Genus
Alistipes	Fecal	A	S173225_S37	14	M	0	Genus
Allisonella	Fecal	A	S173225_S37	14	M	0	Genus
Alloprevotella	Fecal	A	S173225_S37	14	M	0	Genus
Alloscardovia	Fecal	A	S173225_S37	14	M	0	Genus
Alphaproteobacteria.unclassified	Fecal	A	S173225_S37	14	M	0	Genus
Amedibacillus	Fecal	A	S173225_S37	14	M	0	Genus
Amniculibacterium	Fecal	A	S173225_S37	14	M	0	Genus
Anaerobutyricum	Fecal	A	S173225_S37	14	M	0	Genus
Anaerocella	Fecal	A	S173225_S37	14	M	0	Genus
Anaerococcus	Fecal	A	S173225_S37	14	M	0	Genus
Anaerofustis	Fecal	A	S173225_S37	14	M	0	Genus
Anaeroglobus	Fecal	A	S173225_S37	14	M	0	Genus
Anaeromassilibacillus	Fecal	A	S173225_S37	14	M	0	Genus
Anaerostipes	Fecal	A	S173225_S37	14	M	0	Genus
Anaerotignum	Fecal	A	S173225_S37	14	M	0	Genus
Anaerotruncus	Fecal	A	S173225_S37	14	M	0	Genus
Asteroleplasma	Fecal	A	S173225_S37	14	M	0	Genus
Atopobiaceae.unclassified	Fecal	A	S173225_S37	14	M	0	Genus
Atopobium	Fecal	A	S173225_S37	14	M	0	Genus
Bacillales.unclassified	Fecal	A	S173225_S37	14	M	0	Genus
Bacilli.unclassified	Fecal	A	S173225_S37	14	M	0.0038	Genus
Bacteria.unclassified	Fecal	A	S173225_S37	14	M	0	Genus
Bacteroidaceae.unclassified	Fecal	A	S173225_S37	14	M	0.028	Genus
Bacteroidales.unclassified	Fecal	A	S173225_S37	14	M	0.0044	Genus
Bacteroides	Fecal	A	S173225_S37	14	M	0.0458	Genus
Bacteroidetes.unclassified	Fecal	A	S173225_S37	14	M	0	Genus
Bariatricus	Fecal	A	S173225_S37	14	M	0	Genus
Barnesiella	Fecal	A	S173225_S37	14	M	0	Genus
Beduinibacterium	Fecal	A	S173225_S37	14	M	0	Genus
Betaproteobacteria.unclassified	Fecal	A	S173225_S37	14	M	0	Genus
Bifidobacteriaceae.unclassified	Fecal	A	S173225_S37	14	M	0	Genus
Bifidobacterium	Fecal	A	S173225_S37	14	M	0.0042	Genus
Bilophila	Fecal	A	S173225_S37	14	M	0	Genus
Blastocatellaceae.unclassified	Fecal	A	S173225_S37	14	M	0	Genus
Blautia	Fecal	A	S173225_S37	14	M	0.0022	Genus
Bulleidia	Fecal	A	S173225_S37	14	M	0	Genus
Burkholderia	Fecal	A	S173225_S37	14	M	0	Genus
Butyricimonas	Fecal	A	S173225_S37	14	M	0	Genus
Campylobacter	Fecal	A	S173225_S37	14	M	0	Genus
Candidatus_Saccharibacteria.unclassified	Fecal	A	S173225_S37	14	M	0	Genus
Capnocytophaga	Fecal	A	S173225_S37	14	M	0	Genus
Cardiobacterium	Fecal	A	S173225_S37	14	M	0	Genus
Carnobacteriaceae.unclassified	Fecal	A	S173225_S37	14	M	0	Genus
Catabacter	Fecal	A	S173225_S37	14	M	0	Genus
Catenibacterium	Fecal	A	S173225_S37	14	M	0	Genus
Catonella	Fecal	A	S173225_S37	14	M	0	Genus
Caulobacter	Fecal	A	S173225_S37	14	M	0	Genus
Centipeda	Fecal	A	S173225_S37	14	M	0	Genus
Christensenella	Fecal	A	S173225_S37	14	M	0	Genus
Chryseobacterium	Fecal	A	S173225_S37	14	M	0	Genus
Citrobacter	Fecal	A	S173225_S37	14	M	0	Genus
Cloacibacillus	Fecal	A	S173225_S37	14	M	0	Genus
Clostridia.unclassified	Fecal	A	S173225_S37	14	M	0	Genus
Clostridiaceae_1.unclassified	Fecal	A	S173225_S37	14	M	0	Genus
Clostridiales_Incertae_Sedis_XIII.unclassified	Fecal	A	S173225_S37	14	M	0	Genus
Clostridiales.unclassified	Fecal	A	S173225_S37	14	M	0	Genus
Clostridium_IV	Fecal	A	S173225_S37	14	M	0	Genus
Clostridium_sensu_stricto	Fecal	A	S173225_S37	14	M	0.0006	Genus
Clostridium_XlVa	Fecal	A	S173225_S37	14	M	0	Genus
Clostridium_XVIII	Fecal	A	S173225_S37	14	M	0	Genus
Collinsella	Fecal	A	S173225_S37	14	M	0	Genus
Conservatibacter	Fecal	A	S173225_S37	14	M	0	Genus
Coprobacillus	Fecal	A	S173225_S37	14	M	0	Genus
Coprobacter	Fecal	A	S173225_S37	14	M	0	Genus
Coprococcus	Fecal	A	S173225_S37	14	M	0	Genus
Coriobacteriaceae.unclassified	Fecal	A	S173225_S37	14	M	0	Genus
Corynebacterium	Fecal	A	S173225_S37	14	M	0	Genus
Criibacterium	Fecal	A	S173225_S37	14	M	0	Genus
Cryptobacterium	Fecal	A	S173225_S37	14	M	0	Genus
Cutibacterium	Fecal	A	S173225_S37	14	M	0	Genus
Deinococcus	Fecal	A	S173225_S37	14	M	0	Genus
Delftia	Fecal	A	S173225_S37	14	M	0	Genus
Denitrobacterium	Fecal	A	S173225_S37	14	M	0	Genus
Dermatophilaceae.unclassified	Fecal	A	S173225_S37	14	M	0	Genus
Desulfobulbus	Fecal	A	S173225_S37	14	M	0	Genus
Desulfovibrio	Fecal	A	S173225_S37	14	M	0	Genus
Desulfovibrionales.unclassified	Fecal	A	S173225_S37	14	M	0	Genus
Dialister	Fecal	A	S173225_S37	14	M	0	Genus
Dielma	Fecal	A	S173225_S37	14	M	0	Genus
Dorea	Fecal	A	S173225_S37	14	M	0	Genus
Duodenibacillus	Fecal	A	S173225_S37	14	M	0	Genus
Dysosmobacter	Fecal	A	S173225_S37	14	M	0	Genus
Eggerthella	Fecal	A	S173225_S37	14	M	0	Genus
Eggerthellaceae.unclassified	Fecal	A	S173225_S37	14	M	0	Genus
Eikenella	Fecal	A	S173225_S37	14	M	0	Genus
Eisenbergiella	Fecal	A	S173225_S37	14	M	0	Genus
Enterobacterales.unclassified	Fecal	A	S173225_S37	14	M	0	Genus
Enterobacteriaceae.unclassified	Fecal	A	S173225_S37	14	M	0.0098	Genus
Enterocloster	Fecal	A	S173225_S37	14	M	0.0026	Genus
Enterococcus	Fecal	A	S173225_S37	14	M	0.0406	Genus
Erysipelatoclostridium	Fecal	A	S173225_S37	14	M	0	Genus
Erysipelotrichaceae.unclassified	Fecal	A	S173225_S37	14	M	0	Genus
Escherichia/Shigella	Fecal	A	S173225_S37	14	M	0.0014	Genus
Eubacteriaceae.unclassified	Fecal	A	S173225_S37	14	M	0	Genus
Eubacterium	Fecal	A	S173225_S37	14	M	0	Genus
Faecalibacillus	Fecal	A	S173225_S37	14	M	0	Genus
Faecalibacterium	Fecal	A	S173225_S37	14	M	0	Genus
Faecalicatena	Fecal	A	S173225_S37	14	M	0	Genus
Faecalimonas	Fecal	A	S173225_S37	14	M	0	Genus
Faecalitalea	Fecal	A	S173225_S37	14	M	0	Genus
Fannyhessea	Fecal	A	S173225_S37	14	M	0	Genus
Fenollaria	Fecal	A	S173225_S37	14	M	0	Genus
Filifactor	Fecal	A	S173225_S37	14	M	0	Genus
Finegoldia	Fecal	A	S173225_S37	14	M	0	Genus
Firmicutes.unclassified	Fecal	A	S173225_S37	14	M	0	Genus
Flavobacteriaceae.unclassified	Fecal	A	S173225_S37	14	M	0	Genus
Flavonifractor	Fecal	A	S173225_S37	14	M	0	Genus
Flexilinea.unclassified	Fecal	A	S173225_S37	14	M	0	Genus
Flintibacter	Fecal	A	S173225_S37	14	M	0	Genus
Fournierella	Fecal	A	S173225_S37	14	M	0	Genus
Fretibacterium	Fecal	A	S173225_S37	14	M	0	Genus
Frisingicoccus	Fecal	A	S173225_S37	14	M	0	Genus
Fusicatenibacter	Fecal	A	S173225_S37	14	M	0	Genus
Fusobacteriaceae.unclassified	Fecal	A	S173225_S37	14	M	0	Genus
Fusobacterium	Fecal	A	S173225_S37	14	M	0	Genus
Gabonibacter	Fecal	A	S173225_S37	14	M	0	Genus
Gammaproteobacteria.unclassified	Fecal	A	S173225_S37	14	M	0	Genus
Gardnerella	Fecal	A	S173225_S37	14	M	0	Genus
Gemella	Fecal	A	S173225_S37	14	M	0	Genus
Gemmiger	Fecal	A	S173225_S37	14	M	0	Genus
Gleimia	Fecal	A	S173225_S37	14	M	0	Genus
Granulicatella	Fecal	A	S173225_S37	14	M	0	Genus
Haemophilus	Fecal	A	S173225_S37	14	M	0	Genus
Hafnia	Fecal	A	S173225_S37	14	M	0	Genus
Harryflintia	Fecal	A	S173225_S37	14	M	0	Genus
Holdemanella	Fecal	A	S173225_S37	14	M	0	Genus
Holdemania	Fecal	A	S173225_S37	14	M	0	Genus
Howardella	Fecal	A	S173225_S37	14	M	0	Genus
Hungatella	Fecal	A	S173225_S37	14	M	0.0028	Genus
Hydrogeniiclostridium	Fecal	A	S173225_S37	14	M	0	Genus
Ihubacter	Fecal	A	S173225_S37	14	M	0	Genus
Intestinibacter	Fecal	A	S173225_S37	14	M	0.0024	Genus
Intestinimonas	Fecal	A	S173225_S37	14	M	0	Genus
Klebsiella	Fecal	A	S173225_S37	14	M	0.6016	Genus
Lachnoanaerobaculum	Fecal	A	S173225_S37	14	M	0	Genus
Lachnospira	Fecal	A	S173225_S37	14	M	0	Genus
Lachnospiraceae.unclassified	Fecal	A	S173225_S37	14	M	0	Genus
Lacticaseibacillus	Fecal	A	S173225_S37	14	M	0.0192	Genus
Lactiplantibacillus	Fecal	A	S173225_S37	14	M	0	Genus
Lactobacillaceae.unclassified	Fecal	A	S173225_S37	14	M	0	Genus
Lactobacillales.unclassified	Fecal	A	S173225_S37	14	M	0	Genus
Lactobacillus	Fecal	A	S173225_S37	14	M	0.003	Genus
Lactococcus	Fecal	A	S173225_S37	14	M	0	Genus
Lancefieldella	Fecal	A	S173225_S37	14	M	0	Genus
Latilactobacillus	Fecal	A	S173225_S37	14	M	0	Genus
Lautropia	Fecal	A	S173225_S37	14	M	0	Genus
Lawsonella	Fecal	A	S173225_S37	14	M	0	Genus
Lawsonibacter	Fecal	A	S173225_S37	14	M	0	Genus
Leptotrichia	Fecal	A	S173225_S37	14	M	0	Genus
Leptotrichiaceae.unclassified	Fecal	A	S173225_S37	14	M	0	Genus
Ligilactobacillus	Fecal	A	S173225_S37	14	M	0	Genus
Limosilactobacillus	Fecal	A	S173225_S37	14	M	0	Genus
Longibaculum	Fecal	A	S173225_S37	14	M	0	Genus
Longicatena	Fecal	A	S173225_S37	14	M	0	Genus
Mageeibacillus	Fecal	A	S173225_S37	14	M	0	Genus
Mailhella	Fecal	A	S173225_S37	14	M	0	Genus
Massilimicrobiota	Fecal	A	S173225_S37	14	M	0	Genus
Massiliprevotella	Fecal	A	S173225_S37	14	M	0	Genus
Mediterraneibacter	Fecal	A	S173225_S37	14	M	0	Genus
Megamonas	Fecal	A	S173225_S37	14	M	0	Genus
Megasphaera	Fecal	A	S173225_S37	14	M	0	Genus
Merdimonas	Fecal	A	S173225_S37	14	M	0	Genus
Metamycoplasma	Fecal	A	S173225_S37	14	M	0	Genus
Metaprevotella	Fecal	A	S173225_S37	14	M	0	Genus
Methanobrevibacter	Fecal	A	S173225_S37	14	M	0	Genus
Methanosphaera	Fecal	A	S173225_S37	14	M	0	Genus
Micrococcales.unclassified	Fecal	A	S173225_S37	14	M	0	Genus
Mobiluncus	Fecal	A	S173225_S37	14	M	0	Genus
Mogibacterium	Fecal	A	S173225_S37	14	M	0	Genus
Monoglobus	Fecal	A	S173225_S37	14	M	0	Genus
Moryella	Fecal	A	S173225_S37	14	M	0	Genus
Murdochiella	Fecal	A	S173225_S37	14	M	0	Genus
Muribaculaceae.unclassified	Fecal	A	S173225_S37	14	M	0	Genus
Mycobacteriales.unclassified	Fecal	A	S173225_S37	14	M	0	Genus
Mycoplasmopsis	Fecal	A	S173225_S37	14	M	0	Genus
Negativibacillus	Fecal	A	S173225_S37	14	M	0	Genus
Negativicoccus	Fecal	A	S173225_S37	14	M	0	Genus
Negativicutes.unclassified	Fecal	A	S173225_S37	14	M	0	Genus
Neglecta	Fecal	A	S173225_S37	14	M	0	Genus
Neisseria	Fecal	A	S173225_S37	14	M	0	Genus
Neisseriaceae.unclassified	Fecal	A	S173225_S37	14	M	0	Genus
Odoribacter	Fecal	A	S173225_S37	14	M	0	Genus
Olsenella	Fecal	A	S173225_S37	14	M	0	Genus
Oribacterium	Fecal	A	S173225_S37	14	M	0	Genus
Oscillibacter	Fecal	A	S173225_S37	14	M	0	Genus
Oxalobacteraceae.unclassified	Fecal	A	S173225_S37	14	M	0	Genus
Parabacteroides	Fecal	A	S173225_S37	14	M	0.0024	Genus
Parasutterella	Fecal	A	S173225_S37	14	M	0.001	Genus
Parolsenella	Fecal	A	S173225_S37	14	M	0	Genus
Parvimonas	Fecal	A	S173225_S37	14	M	0	Genus
Pasteurellaceae.unclassified	Fecal	A	S173225_S37	14	M	0	Genus
Pediococcus	Fecal	A	S173225_S37	14	M	0	Genus
Pedobacter	Fecal	A	S173225_S37	14	M	0	Genus
Pelomonas	Fecal	A	S173225_S37	14	M	0	Genus
Peptoanaerobacter	Fecal	A	S173225_S37	14	M	0	Genus
Peptococcus	Fecal	A	S173225_S37	14	M	0	Genus
Peptoniphilaceae.unclassified	Fecal	A	S173225_S37	14	M	0	Genus
Peptoniphilus	Fecal	A	S173225_S37	14	M	0	Genus
Peptostreptococcaceae.unclassified	Fecal	A	S173225_S37	14	M	0	Genus
Peptostreptococcus	Fecal	A	S173225_S37	14	M	0	Genus
Phascolarctobacterium	Fecal	A	S173225_S37	14	M	0.0264	Genus
Phocaeicola	Fecal	A	S173225_S37	14	M	0.1452	Genus
Phyllobacteriaceae.unclassified	Fecal	A	S173225_S37	14	M	0	Genus
Porphyromonadaceae.unclassified	Fecal	A	S173225_S37	14	M	0	Genus
Porphyromonas	Fecal	A	S173225_S37	14	M	0	Genus
Prevotella	Fecal	A	S173225_S37	14	M	0	Genus
Prevotellaceae.unclassified	Fecal	A	S173225_S37	14	M	0	Genus
Prevotellamassilia	Fecal	A	S173225_S37	14	M	0	Genus
Proteobacteria.unclassified	Fecal	A	S173225_S37	14	M	0.0012	Genus
Proteus	Fecal	A	S173225_S37	14	M	0	Genus
Providencia	Fecal	A	S173225_S37	14	M	0	Genus
Pseudescherichia	Fecal	A	S173225_S37	14	M	0	Genus
Pseudoflavonifractor	Fecal	A	S173225_S37	14	M	0	Genus
Pseudomonas	Fecal	A	S173225_S37	14	M	0	Genus
Pseudoramibacter	Fecal	A	S173225_S37	14	M	0	Genus
Ralstonia	Fecal	A	S173225_S37	14	M	0	Genus
Rhizobiaceae.unclassified	Fecal	A	S173225_S37	14	M	0	Genus
Rhodanobacter	Fecal	A	S173225_S37	14	M	0	Genus
Romboutsia	Fecal	A	S173225_S37	14	M	0	Genus
Roseburia	Fecal	A	S173225_S37	14	M	0	Genus
Rothia	Fecal	A	S173225_S37	14	M	0	Genus
Ruminococcaceae.unclassified	Fecal	A	S173225_S37	14	M	0	Genus
Ruminococcus	Fecal	A	S173225_S37	14	M	0	Genus
Ruminococcus2	Fecal	A	S173225_S37	14	M	0	Genus
Ruthenibacterium	Fecal	A	S173225_S37	14	M	0	Genus
Scardovia	Fecal	A	S173225_S37	14	M	0	Genus
Schaalia	Fecal	A	S173225_S37	14	M	0	Genus
Schwartzia	Fecal	A	S173225_S37	14	M	0	Genus
Selenomonadaceae.unclassified	Fecal	A	S173225_S37	14	M	0	Genus
Selenomonadales.unclassified	Fecal	A	S173225_S37	14	M	0	Genus
Selenomonas	Fecal	A	S173225_S37	14	M	0	Genus
Sellimonas	Fecal	A	S173225_S37	14	M	0	Genus
Senegalimassilia	Fecal	A	S173225_S37	14	M	0	Genus
Shuttleworthia	Fecal	A	S173225_S37	14	M	0	Genus
Slackia	Fecal	A	S173225_S37	14	M	0.0066	Genus
Sneathia	Fecal	A	S173225_S37	14	M	0	Genus
Solobacterium	Fecal	A	S173225_S37	14	M	0	Genus
Sphingomonas	Fecal	A	S173225_S37	14	M	0	Genus
Sporobacter	Fecal	A	S173225_S37	14	M	0	Genus
SR1.unclassified	Fecal	A	S173225_S37	14	M	0	Genus
Staphylococcaceae.unclassified	Fecal	A	S173225_S37	14	M	0	Genus
Staphylococcus	Fecal	A	S173225_S37	14	M	0	Genus
Stomatobaculum	Fecal	A	S173225_S37	14	M	0	Genus
Streptococcaceae.unclassified	Fecal	A	S173225_S37	14	M	0	Genus
Streptococcus	Fecal	A	S173225_S37	14	M	0.0012	Genus
Streptophyta.unclassified	Fecal	A	S173225_S37	14	M	0	Genus
Subdoligranulum	Fecal	A	S173225_S37	14	M	0	Genus
Succiniclasticum	Fecal	A	S173225_S37	14	M	0	Genus
Succinivibrio	Fecal	A	S173225_S37	14	M	0	Genus
Sutterella	Fecal	A	S173225_S37	14	M	0.0232	Genus
Sutterellaceae.unclassified	Fecal	A	S173225_S37	14	M	0	Genus
Synergistaceae.unclassified	Fecal	A	S173225_S37	14	M	0	Genus
Tannerella	Fecal	A	S173225_S37	14	M	0	Genus
Terrisporobacter	Fecal	A	S173225_S37	14	M	0	Genus
Treponema	Fecal	A	S173225_S37	14	M	0	Genus
Turicibacter	Fecal	A	S173225_S37	14	M	0	Genus
Varibaculum	Fecal	A	S173225_S37	14	M	0	Genus
Veillonella	Fecal	A	S173225_S37	14	M	0	Genus
Veillonellaceae.unclassified	Fecal	A	S173225_S37	14	M	0	Genus
Victivallis	Fecal	A	S173225_S37	14	M	0	Genus
Xanthomonas	Fecal	A	S173225_S37	14	M	0	Genus
Yersiniaceae.unclassified	Fecal	A	S173225_S37	14	M	0	Genus
Abiotrophia	Fecal	A	S173238_S36	14	M	0	Genus
Acidaminococcaceae.unclassified	Fecal	A	S173238_S36	14	M	0	Genus
Acidaminococcus	Fecal	A	S173238_S36	14	M	0	Genus
Acinetobacter	Fecal	A	S173238_S36	14	M	0	Genus
Actinobacteria.unclassified	Fecal	A	S173238_S36	14	M	0	Genus
Actinomyces	Fecal	A	S173238_S36	14	M	0	Genus
Actinomycetaceae.unclassified	Fecal	A	S173238_S36	14	M	0	Genus
Adlercreutzia	Fecal	A	S173238_S36	14	M	0	Genus
Aerococcus	Fecal	A	S173238_S36	14	M	0	Genus
Agathobacter	Fecal	A	S173238_S36	14	M	0	Genus
Agathobaculum	Fecal	A	S173238_S36	14	M	0	Genus
Agrilactobacillus	Fecal	A	S173238_S36	14	M	0	Genus
Akkermansia	Fecal	A	S173238_S36	14	M	0.0112	Genus
Alcaligenaceae.unclassified	Fecal	A	S173238_S36	14	M	0	Genus
Alistipes	Fecal	A	S173238_S36	14	M	0	Genus
Allisonella	Fecal	A	S173238_S36	14	M	0	Genus
Alloprevotella	Fecal	A	S173238_S36	14	M	0	Genus
Alloscardovia	Fecal	A	S173238_S36	14	M	0	Genus
Alphaproteobacteria.unclassified	Fecal	A	S173238_S36	14	M	0	Genus
Amedibacillus	Fecal	A	S173238_S36	14	M	0	Genus
Amniculibacterium	Fecal	A	S173238_S36	14	M	0	Genus
Anaerobutyricum	Fecal	A	S173238_S36	14	M	0.0102	Genus
Anaerocella	Fecal	A	S173238_S36	14	M	0	Genus
Anaerococcus	Fecal	A	S173238_S36	14	M	0	Genus
Anaerofustis	Fecal	A	S173238_S36	14	M	0	Genus
Anaeroglobus	Fecal	A	S173238_S36	14	M	0	Genus
Anaeromassilibacillus	Fecal	A	S173238_S36	14	M	0	Genus
Anaerostipes	Fecal	A	S173238_S36	14	M	0.0056	Genus
Anaerotignum	Fecal	A	S173238_S36	14	M	0	Genus
Anaerotruncus	Fecal	A	S173238_S36	14	M	0	Genus
Asteroleplasma	Fecal	A	S173238_S36	14	M	0	Genus
Atopobiaceae.unclassified	Fecal	A	S173238_S36	14	M	0	Genus
Atopobium	Fecal	A	S173238_S36	14	M	0	Genus
Bacillales.unclassified	Fecal	A	S173238_S36	14	M	0	Genus
Bacilli.unclassified	Fecal	A	S173238_S36	14	M	0	Genus
Bacteria.unclassified	Fecal	A	S173238_S36	14	M	0	Genus
Bacteroidaceae.unclassified	Fecal	A	S173238_S36	14	M	0	Genus
Bacteroidales.unclassified	Fecal	A	S173238_S36	14	M	0	Genus
Bacteroides	Fecal	A	S173238_S36	14	M	0	Genus
Bacteroidetes.unclassified	Fecal	A	S173238_S36	14	M	0	Genus
Bariatricus	Fecal	A	S173238_S36	14	M	0	Genus
Barnesiella	Fecal	A	S173238_S36	14	M	0	Genus
Beduinibacterium	Fecal	A	S173238_S36	14	M	0	Genus
Betaproteobacteria.unclassified	Fecal	A	S173238_S36	14	M	0	Genus
Bifidobacteriaceae.unclassified	Fecal	A	S173238_S36	14	M	0	Genus
Bifidobacterium	Fecal	A	S173238_S36	14	M	0.0728	Genus
Bilophila	Fecal	A	S173238_S36	14	M	0	Genus
Blastocatellaceae.unclassified	Fecal	A	S173238_S36	14	M	0	Genus
Blautia	Fecal	A	S173238_S36	14	M	0.014	Genus
Bulleidia	Fecal	A	S173238_S36	14	M	0	Genus
Burkholderia	Fecal	A	S173238_S36	14	M	0	Genus
Butyricimonas	Fecal	A	S173238_S36	14	M	0	Genus
Campylobacter	Fecal	A	S173238_S36	14	M	0	Genus
Candidatus_Saccharibacteria.unclassified	Fecal	A	S173238_S36	14	M	0	Genus
Capnocytophaga	Fecal	A	S173238_S36	14	M	0	Genus
Cardiobacterium	Fecal	A	S173238_S36	14	M	0	Genus
Carnobacteriaceae.unclassified	Fecal	A	S173238_S36	14	M	0	Genus
Catabacter	Fecal	A	S173238_S36	14	M	0	Genus
Catenibacterium	Fecal	A	S173238_S36	14	M	0	Genus
Catonella	Fecal	A	S173238_S36	14	M	0	Genus
Caulobacter	Fecal	A	S173238_S36	14	M	0	Genus
Centipeda	Fecal	A	S173238_S36	14	M	0	Genus
Christensenella	Fecal	A	S173238_S36	14	M	0	Genus
Chryseobacterium	Fecal	A	S173238_S36	14	M	0	Genus
Citrobacter	Fecal	A	S173238_S36	14	M	0	Genus
Cloacibacillus	Fecal	A	S173238_S36	14	M	0.0184	Genus
Clostridia.unclassified	Fecal	A	S173238_S36	14	M	0	Genus
Clostridiaceae_1.unclassified	Fecal	A	S173238_S36	14	M	0	Genus
Clostridiales_Incertae_Sedis_XIII.unclassified	Fecal	A	S173238_S36	14	M	0	Genus
Clostridiales.unclassified	Fecal	A	S173238_S36	14	M	0	Genus
Clostridium_IV	Fecal	A	S173238_S36	14	M	0	Genus
Clostridium_sensu_stricto	Fecal	A	S173238_S36	14	M	0.0018	Genus
Clostridium_XlVa	Fecal	A	S173238_S36	14	M	0	Genus
Clostridium_XVIII	Fecal	A	S173238_S36	14	M	0	Genus
Collinsella	Fecal	A	S173238_S36	14	M	0.0136	Genus
Conservatibacter	Fecal	A	S173238_S36	14	M	0	Genus
Coprobacillus	Fecal	A	S173238_S36	14	M	0	Genus
Coprobacter	Fecal	A	S173238_S36	14	M	0	Genus
Coprococcus	Fecal	A	S173238_S36	14	M	0	Genus
Coriobacteriaceae.unclassified	Fecal	A	S173238_S36	14	M	0	Genus
Corynebacterium	Fecal	A	S173238_S36	14	M	0	Genus
Criibacterium	Fecal	A	S173238_S36	14	M	0	Genus
Cryptobacterium	Fecal	A	S173238_S36	14	M	0	Genus
Cutibacterium	Fecal	A	S173238_S36	14	M	0	Genus
Deinococcus	Fecal	A	S173238_S36	14	M	0	Genus
Delftia	Fecal	A	S173238_S36	14	M	0	Genus
Denitrobacterium	Fecal	A	S173238_S36	14	M	0	Genus
Dermatophilaceae.unclassified	Fecal	A	S173238_S36	14	M	0	Genus
Desulfobulbus	Fecal	A	S173238_S36	14	M	0	Genus
Desulfovibrio	Fecal	A	S173238_S36	14	M	0	Genus
Desulfovibrionales.unclassified	Fecal	A	S173238_S36	14	M	0	Genus
Dialister	Fecal	A	S173238_S36	14	M	0	Genus
Dielma	Fecal	A	S173238_S36	14	M	0	Genus
Dorea	Fecal	A	S173238_S36	14	M	0	Genus
Duodenibacillus	Fecal	A	S173238_S36	14	M	0	Genus
Dysosmobacter	Fecal	A	S173238_S36	14	M	0	Genus
Eggerthella	Fecal	A	S173238_S36	14	M	0	Genus
Eggerthellaceae.unclassified	Fecal	A	S173238_S36	14	M	0	Genus
Eikenella	Fecal	A	S173238_S36	14	M	0	Genus
Eisenbergiella	Fecal	A	S173238_S36	14	M	0	Genus
Enterobacterales.unclassified	Fecal	A	S173238_S36	14	M	0	Genus
Enterobacteriaceae.unclassified	Fecal	A	S173238_S36	14	M	0	Genus
Enterocloster	Fecal	A	S173238_S36	14	M	0.0034	Genus
Enterococcus	Fecal	A	S173238_S36	14	M	0.0064	Genus
Erysipelatoclostridium	Fecal	A	S173238_S36	14	M	0	Genus
Erysipelotrichaceae.unclassified	Fecal	A	S173238_S36	14	M	0	Genus
Escherichia/Shigella	Fecal	A	S173238_S36	14	M	0.023	Genus
Eubacteriaceae.unclassified	Fecal	A	S173238_S36	14	M	0	Genus
Eubacterium	Fecal	A	S173238_S36	14	M	0	Genus
Faecalibacillus	Fecal	A	S173238_S36	14	M	0	Genus
Faecalibacterium	Fecal	A	S173238_S36	14	M	0	Genus
Faecalicatena	Fecal	A	S173238_S36	14	M	0	Genus
Faecalimonas	Fecal	A	S173238_S36	14	M	0	Genus
Faecalitalea	Fecal	A	S173238_S36	14	M	0	Genus
Fannyhessea	Fecal	A	S173238_S36	14	M	0	Genus
Fenollaria	Fecal	A	S173238_S36	14	M	0	Genus
Filifactor	Fecal	A	S173238_S36	14	M	0	Genus
Finegoldia	Fecal	A	S173238_S36	14	M	0	Genus
Firmicutes.unclassified	Fecal	A	S173238_S36	14	M	0	Genus
Flavobacteriaceae.unclassified	Fecal	A	S173238_S36	14	M	0	Genus
Flavonifractor	Fecal	A	S173238_S36	14	M	0	Genus
Flexilinea.unclassified	Fecal	A	S173238_S36	14	M	0	Genus
Flintibacter	Fecal	A	S173238_S36	14	M	0	Genus
Fournierella	Fecal	A	S173238_S36	14	M	0	Genus
Fretibacterium	Fecal	A	S173238_S36	14	M	0	Genus
Frisingicoccus	Fecal	A	S173238_S36	14	M	0	Genus
Fusicatenibacter	Fecal	A	S173238_S36	14	M	0	Genus
Fusobacteriaceae.unclassified	Fecal	A	S173238_S36	14	M	0	Genus
Fusobacterium	Fecal	A	S173238_S36	14	M	0	Genus
Gabonibacter	Fecal	A	S173238_S36	14	M	0	Genus
Gammaproteobacteria.unclassified	Fecal	A	S173238_S36	14	M	0	Genus
Gardnerella	Fecal	A	S173238_S36	14	M	0	Genus
Gemella	Fecal	A	S173238_S36	14	M	0.0006	Genus
Gemmiger	Fecal	A	S173238_S36	14	M	0	Genus
Gleimia	Fecal	A	S173238_S36	14	M	0	Genus
Granulicatella	Fecal	A	S173238_S36	14	M	0	Genus
Haemophilus	Fecal	A	S173238_S36	14	M	0	Genus
Hafnia	Fecal	A	S173238_S36	14	M	0	Genus
Harryflintia	Fecal	A	S173238_S36	14	M	0	Genus
Holdemanella	Fecal	A	S173238_S36	14	M	0	Genus
Holdemania	Fecal	A	S173238_S36	14	M	0	Genus
Howardella	Fecal	A	S173238_S36	14	M	0	Genus
Hungatella	Fecal	A	S173238_S36	14	M	0	Genus
Hydrogeniiclostridium	Fecal	A	S173238_S36	14	M	0	Genus
Ihubacter	Fecal	A	S173238_S36	14	M	0	Genus
Intestinibacter	Fecal	A	S173238_S36	14	M	0	Genus
Intestinimonas	Fecal	A	S173238_S36	14	M	0	Genus
Klebsiella	Fecal	A	S173238_S36	14	M	0.0206	Genus
Lachnoanaerobaculum	Fecal	A	S173238_S36	14	M	0	Genus
Lachnospira	Fecal	A	S173238_S36	14	M	0	Genus
Lachnospiraceae.unclassified	Fecal	A	S173238_S36	14	M	0.0026	Genus
Lacticaseibacillus	Fecal	A	S173238_S36	14	M	0	Genus
Lactiplantibacillus	Fecal	A	S173238_S36	14	M	0	Genus
Lactobacillaceae.unclassified	Fecal	A	S173238_S36	14	M	0.0004	Genus
Lactobacillales.unclassified	Fecal	A	S173238_S36	14	M	0	Genus
Lactobacillus	Fecal	A	S173238_S36	14	M	0.035	Genus
Lactococcus	Fecal	A	S173238_S36	14	M	0.0044	Genus
Lancefieldella	Fecal	A	S173238_S36	14	M	0	Genus
Latilactobacillus	Fecal	A	S173238_S36	14	M	0	Genus
Lautropia	Fecal	A	S173238_S36	14	M	0	Genus
Lawsonella	Fecal	A	S173238_S36	14	M	0	Genus
Lawsonibacter	Fecal	A	S173238_S36	14	M	0	Genus
Leptotrichia	Fecal	A	S173238_S36	14	M	0	Genus
Leptotrichiaceae.unclassified	Fecal	A	S173238_S36	14	M	0	Genus
Ligilactobacillus	Fecal	A	S173238_S36	14	M	0	Genus
Limosilactobacillus	Fecal	A	S173238_S36	14	M	0.0116	Genus
Longibaculum	Fecal	A	S173238_S36	14	M	0	Genus
Longicatena	Fecal	A	S173238_S36	14	M	0	Genus
Mageeibacillus	Fecal	A	S173238_S36	14	M	0	Genus
Mailhella	Fecal	A	S173238_S36	14	M	0	Genus
Massilimicrobiota	Fecal	A	S173238_S36	14	M	0	Genus
Massiliprevotella	Fecal	A	S173238_S36	14	M	0	Genus
Mediterraneibacter	Fecal	A	S173238_S36	14	M	0.0048	Genus
Megamonas	Fecal	A	S173238_S36	14	M	0	Genus
Megasphaera	Fecal	A	S173238_S36	14	M	0	Genus
Merdimonas	Fecal	A	S173238_S36	14	M	0	Genus
Metamycoplasma	Fecal	A	S173238_S36	14	M	0	Genus
Metaprevotella	Fecal	A	S173238_S36	14	M	0	Genus
Methanobrevibacter	Fecal	A	S173238_S36	14	M	0	Genus
Methanosphaera	Fecal	A	S173238_S36	14	M	0	Genus
Micrococcales.unclassified	Fecal	A	S173238_S36	14	M	0	Genus
Mobiluncus	Fecal	A	S173238_S36	14	M	0	Genus
Mogibacterium	Fecal	A	S173238_S36	14	M	0	Genus
Monoglobus	Fecal	A	S173238_S36	14	M	0	Genus
Moryella	Fecal	A	S173238_S36	14	M	0	Genus
Murdochiella	Fecal	A	S173238_S36	14	M	0	Genus
Muribaculaceae.unclassified	Fecal	A	S173238_S36	14	M	0	Genus
Mycobacteriales.unclassified	Fecal	A	S173238_S36	14	M	0	Genus
Mycoplasmopsis	Fecal	A	S173238_S36	14	M	0	Genus
Negativibacillus	Fecal	A	S173238_S36	14	M	0	Genus
Negativicoccus	Fecal	A	S173238_S36	14	M	0	Genus
Negativicutes.unclassified	Fecal	A	S173238_S36	14	M	0	Genus
Neglecta	Fecal	A	S173238_S36	14	M	0	Genus
Neisseria	Fecal	A	S173238_S36	14	M	0	Genus
Neisseriaceae.unclassified	Fecal	A	S173238_S36	14	M	0	Genus
Odoribacter	Fecal	A	S173238_S36	14	M	0	Genus
Olsenella	Fecal	A	S173238_S36	14	M	0	Genus
Oribacterium	Fecal	A	S173238_S36	14	M	0	Genus
Oscillibacter	Fecal	A	S173238_S36	14	M	0	Genus
Oxalobacteraceae.unclassified	Fecal	A	S173238_S36	14	M	0	Genus
Parabacteroides	Fecal	A	S173238_S36	14	M	0	Genus
Parasutterella	Fecal	A	S173238_S36	14	M	0	Genus
Parolsenella	Fecal	A	S173238_S36	14	M	0	Genus
Parvimonas	Fecal	A	S173238_S36	14	M	0	Genus
Pasteurellaceae.unclassified	Fecal	A	S173238_S36	14	M	0	Genus
Pediococcus	Fecal	A	S173238_S36	14	M	0	Genus
Pedobacter	Fecal	A	S173238_S36	14	M	0	Genus
Pelomonas	Fecal	A	S173238_S36	14	M	0	Genus
Peptoanaerobacter	Fecal	A	S173238_S36	14	M	0	Genus
Peptococcus	Fecal	A	S173238_S36	14	M	0	Genus
Peptoniphilaceae.unclassified	Fecal	A	S173238_S36	14	M	0	Genus
Peptoniphilus	Fecal	A	S173238_S36	14	M	0	Genus
Peptostreptococcaceae.unclassified	Fecal	A	S173238_S36	14	M	0	Genus
Peptostreptococcus	Fecal	A	S173238_S36	14	M	0	Genus
Phascolarctobacterium	Fecal	A	S173238_S36	14	M	0.0014	Genus
Phocaeicola	Fecal	A	S173238_S36	14	M	0	Genus
Phyllobacteriaceae.unclassified	Fecal	A	S173238_S36	14	M	0	Genus
Porphyromonadaceae.unclassified	Fecal	A	S173238_S36	14	M	0	Genus
Porphyromonas	Fecal	A	S173238_S36	14	M	0	Genus
Prevotella	Fecal	A	S173238_S36	14	M	0	Genus
Prevotellaceae.unclassified	Fecal	A	S173238_S36	14	M	0	Genus
Prevotellamassilia	Fecal	A	S173238_S36	14	M	0	Genus
Proteobacteria.unclassified	Fecal	A	S173238_S36	14	M	0	Genus
Proteus	Fecal	A	S173238_S36	14	M	0	Genus
Providencia	Fecal	A	S173238_S36	14	M	0	Genus
Pseudescherichia	Fecal	A	S173238_S36	14	M	0	Genus
Pseudoflavonifractor	Fecal	A	S173238_S36	14	M	0	Genus
Pseudomonas	Fecal	A	S173238_S36	14	M	0	Genus
Pseudoramibacter	Fecal	A	S173238_S36	14	M	0	Genus
Ralstonia	Fecal	A	S173238_S36	14	M	0	Genus
Rhizobiaceae.unclassified	Fecal	A	S173238_S36	14	M	0	Genus
Rhodanobacter	Fecal	A	S173238_S36	14	M	0	Genus
Romboutsia	Fecal	A	S173238_S36	14	M	0.0004	Genus
Roseburia	Fecal	A	S173238_S36	14	M	0	Genus
Rothia	Fecal	A	S173238_S36	14	M	0.0118	Genus
Ruminococcaceae.unclassified	Fecal	A	S173238_S36	14	M	0.0016	Genus
Ruminococcus	Fecal	A	S173238_S36	14	M	0	Genus
Ruminococcus2	Fecal	A	S173238_S36	14	M	0	Genus
Ruthenibacterium	Fecal	A	S173238_S36	14	M	0	Genus
Scardovia	Fecal	A	S173238_S36	14	M	0	Genus
Schaalia	Fecal	A	S173238_S36	14	M	0	Genus
Schwartzia	Fecal	A	S173238_S36	14	M	0	Genus
Selenomonadaceae.unclassified	Fecal	A	S173238_S36	14	M	0	Genus
Selenomonadales.unclassified	Fecal	A	S173238_S36	14	M	0	Genus
Selenomonas	Fecal	A	S173238_S36	14	M	0	Genus
Sellimonas	Fecal	A	S173238_S36	14	M	0	Genus
Senegalimassilia	Fecal	A	S173238_S36	14	M	0	Genus
Shuttleworthia	Fecal	A	S173238_S36	14	M	0	Genus
Slackia	Fecal	A	S173238_S36	14	M	0	Genus
Sneathia	Fecal	A	S173238_S36	14	M	0	Genus
Solobacterium	Fecal	A	S173238_S36	14	M	0	Genus
Sphingomonas	Fecal	A	S173238_S36	14	M	0	Genus
Sporobacter	Fecal	A	S173238_S36	14	M	0	Genus
SR1.unclassified	Fecal	A	S173238_S36	14	M	0	Genus
Staphylococcaceae.unclassified	Fecal	A	S173238_S36	14	M	0	Genus
Staphylococcus	Fecal	A	S173238_S36	14	M	0	Genus
Stomatobaculum	Fecal	A	S173238_S36	14	M	0	Genus
Streptococcaceae.unclassified	Fecal	A	S173238_S36	14	M	0	Genus
Streptococcus	Fecal	A	S173238_S36	14	M	0.7234	Genus
Streptophyta.unclassified	Fecal	A	S173238_S36	14	M	0	Genus
Subdoligranulum	Fecal	A	S173238_S36	14	M	0	Genus
Succiniclasticum	Fecal	A	S173238_S36	14	M	0	Genus
Succinivibrio	Fecal	A	S173238_S36	14	M	0	Genus
Sutterella	Fecal	A	S173238_S36	14	M	0	Genus
Sutterellaceae.unclassified	Fecal	A	S173238_S36	14	M	0	Genus
Synergistaceae.unclassified	Fecal	A	S173238_S36	14	M	0	Genus
Tannerella	Fecal	A	S173238_S36	14	M	0	Genus
Terrisporobacter	Fecal	A	S173238_S36	14	M	0	Genus
Treponema	Fecal	A	S173238_S36	14	M	0	Genus
Turicibacter	Fecal	A	S173238_S36	14	M	0	Genus
Varibaculum	Fecal	A	S173238_S36	14	M	0	Genus
Veillonella	Fecal	A	S173238_S36	14	M	0.001	Genus
Veillonellaceae.unclassified	Fecal	A	S173238_S36	14	M	0	Genus
Victivallis	Fecal	A	S173238_S36	14	M	0	Genus
Xanthomonas	Fecal	A	S173238_S36	14	M	0	Genus
Yersiniaceae.unclassified	Fecal	A	S173238_S36	14	M	0	Genus
Abiotrophia	Fecal	B	S173167_S39	16	M	0	Genus
Acidaminococcaceae.unclassified	Fecal	B	S173167_S39	16	M	0	Genus
Acidaminococcus	Fecal	B	S173167_S39	16	M	0	Genus
Acinetobacter	Fecal	B	S173167_S39	16	M	0	Genus
Actinobacteria.unclassified	Fecal	B	S173167_S39	16	M	0.0413	Genus
Actinomyces	Fecal	B	S173167_S39	16	M	0	Genus
Actinomycetaceae.unclassified	Fecal	B	S173167_S39	16	M	0	Genus
Adlercreutzia	Fecal	B	S173167_S39	16	M	0.0014	Genus
Aerococcus	Fecal	B	S173167_S39	16	M	0	Genus
Agathobacter	Fecal	B	S173167_S39	16	M	0	Genus
Agathobaculum	Fecal	B	S173167_S39	16	M	0	Genus
Agrilactobacillus	Fecal	B	S173167_S39	16	M	0	Genus
Akkermansia	Fecal	B	S173167_S39	16	M	0	Genus
Alcaligenaceae.unclassified	Fecal	B	S173167_S39	16	M	0	Genus
Alistipes	Fecal	B	S173167_S39	16	M	0	Genus
Allisonella	Fecal	B	S173167_S39	16	M	0	Genus
Alloprevotella	Fecal	B	S173167_S39	16	M	0	Genus
Alloscardovia	Fecal	B	S173167_S39	16	M	0.0128	Genus
Alphaproteobacteria.unclassified	Fecal	B	S173167_S39	16	M	0	Genus
Amedibacillus	Fecal	B	S173167_S39	16	M	0	Genus
Amniculibacterium	Fecal	B	S173167_S39	16	M	0	Genus
Anaerobutyricum	Fecal	B	S173167_S39	16	M	0.0012	Genus
Anaerocella	Fecal	B	S173167_S39	16	M	0	Genus
Anaerococcus	Fecal	B	S173167_S39	16	M	0	Genus
Anaerofustis	Fecal	B	S173167_S39	16	M	0	Genus
Anaeroglobus	Fecal	B	S173167_S39	16	M	0	Genus
Anaeromassilibacillus	Fecal	B	S173167_S39	16	M	0	Genus
Anaerostipes	Fecal	B	S173167_S39	16	M	0	Genus
Anaerotignum	Fecal	B	S173167_S39	16	M	0	Genus
Anaerotruncus	Fecal	B	S173167_S39	16	M	0	Genus
Asteroleplasma	Fecal	B	S173167_S39	16	M	0	Genus
Atopobiaceae.unclassified	Fecal	B	S173167_S39	16	M	0	Genus
Atopobium	Fecal	B	S173167_S39	16	M	0	Genus
Bacillales.unclassified	Fecal	B	S173167_S39	16	M	0	Genus
Bacilli.unclassified	Fecal	B	S173167_S39	16	M	0	Genus
Bacteria.unclassified	Fecal	B	S173167_S39	16	M	0.0344	Genus
Bacteroidaceae.unclassified	Fecal	B	S173167_S39	16	M	0	Genus
Bacteroidales.unclassified	Fecal	B	S173167_S39	16	M	0	Genus
Bacteroides	Fecal	B	S173167_S39	16	M	0	Genus
Bacteroidetes.unclassified	Fecal	B	S173167_S39	16	M	0	Genus
Bariatricus	Fecal	B	S173167_S39	16	M	0	Genus
Barnesiella	Fecal	B	S173167_S39	16	M	0	Genus
Beduinibacterium	Fecal	B	S173167_S39	16	M	0	Genus
Betaproteobacteria.unclassified	Fecal	B	S173167_S39	16	M	0	Genus
Bifidobacteriaceae.unclassified	Fecal	B	S173167_S39	16	M	0.001	Genus
Bifidobacterium	Fecal	B	S173167_S39	16	M	0.0598	Genus
Bilophila	Fecal	B	S173167_S39	16	M	0	Genus
Blastocatellaceae.unclassified	Fecal	B	S173167_S39	16	M	0	Genus
Blautia	Fecal	B	S173167_S39	16	M	0.003	Genus
Bulleidia	Fecal	B	S173167_S39	16	M	0	Genus
Burkholderia	Fecal	B	S173167_S39	16	M	0	Genus
Butyricimonas	Fecal	B	S173167_S39	16	M	0	Genus
Campylobacter	Fecal	B	S173167_S39	16	M	0	Genus
Candidatus_Saccharibacteria.unclassified	Fecal	B	S173167_S39	16	M	0	Genus
Capnocytophaga	Fecal	B	S173167_S39	16	M	0	Genus
Cardiobacterium	Fecal	B	S173167_S39	16	M	0	Genus
Carnobacteriaceae.unclassified	Fecal	B	S173167_S39	16	M	0	Genus
Catabacter	Fecal	B	S173167_S39	16	M	0	Genus
Catenibacterium	Fecal	B	S173167_S39	16	M	0.0018	Genus
Catonella	Fecal	B	S173167_S39	16	M	0	Genus
Caulobacter	Fecal	B	S173167_S39	16	M	0	Genus
Centipeda	Fecal	B	S173167_S39	16	M	0	Genus
Christensenella	Fecal	B	S173167_S39	16	M	0.002	Genus
Chryseobacterium	Fecal	B	S173167_S39	16	M	0	Genus
Citrobacter	Fecal	B	S173167_S39	16	M	0	Genus
Cloacibacillus	Fecal	B	S173167_S39	16	M	0	Genus
Clostridia.unclassified	Fecal	B	S173167_S39	16	M	0	Genus
Clostridiaceae_1.unclassified	Fecal	B	S173167_S39	16	M	0	Genus
Clostridiales_Incertae_Sedis_XIII.unclassified	Fecal	B	S173167_S39	16	M	0	Genus
Clostridiales.unclassified	Fecal	B	S173167_S39	16	M	0.0616	Genus
Clostridium_IV	Fecal	B	S173167_S39	16	M	0.0002	Genus
Clostridium_sensu_stricto	Fecal	B	S173167_S39	16	M	0.0032	Genus
Clostridium_XlVa	Fecal	B	S173167_S39	16	M	0	Genus
Clostridium_XVIII	Fecal	B	S173167_S39	16	M	0	Genus
Collinsella	Fecal	B	S173167_S39	16	M	0.086	Genus
Conservatibacter	Fecal	B	S173167_S39	16	M	0	Genus
Coprobacillus	Fecal	B	S173167_S39	16	M	0	Genus
Coprobacter	Fecal	B	S173167_S39	16	M	0	Genus
Coprococcus	Fecal	B	S173167_S39	16	M	0	Genus
Coriobacteriaceae.unclassified	Fecal	B	S173167_S39	16	M	0.008	Genus
Corynebacterium	Fecal	B	S173167_S39	16	M	0.0052	Genus
Criibacterium	Fecal	B	S173167_S39	16	M	0	Genus
Cryptobacterium	Fecal	B	S173167_S39	16	M	0	Genus
Cutibacterium	Fecal	B	S173167_S39	16	M	0	Genus
Deinococcus	Fecal	B	S173167_S39	16	M	0	Genus
Delftia	Fecal	B	S173167_S39	16	M	0	Genus
Denitrobacterium	Fecal	B	S173167_S39	16	M	0	Genus
Dermatophilaceae.unclassified	Fecal	B	S173167_S39	16	M	0	Genus
Desulfobulbus	Fecal	B	S173167_S39	16	M	0	Genus
Desulfovibrio	Fecal	B	S173167_S39	16	M	0	Genus
Desulfovibrionales.unclassified	Fecal	B	S173167_S39	16	M	0	Genus
Dialister	Fecal	B	S173167_S39	16	M	0	Genus
Dielma	Fecal	B	S173167_S39	16	M	0	Genus
Dorea	Fecal	B	S173167_S39	16	M	0	Genus
Duodenibacillus	Fecal	B	S173167_S39	16	M	0	Genus
Dysosmobacter	Fecal	B	S173167_S39	16	M	0	Genus
Eggerthella	Fecal	B	S173167_S39	16	M	0	Genus
Eggerthellaceae.unclassified	Fecal	B	S173167_S39	16	M	0	Genus
Eikenella	Fecal	B	S173167_S39	16	M	0	Genus
Eisenbergiella	Fecal	B	S173167_S39	16	M	0	Genus
Enterobacterales.unclassified	Fecal	B	S173167_S39	16	M	0	Genus
Enterobacteriaceae.unclassified	Fecal	B	S173167_S39	16	M	0.0176	Genus
Enterocloster	Fecal	B	S173167_S39	16	M	0	Genus
Enterococcus	Fecal	B	S173167_S39	16	M	0	Genus
Erysipelatoclostridium	Fecal	B	S173167_S39	16	M	0.0006	Genus
Erysipelotrichaceae.unclassified	Fecal	B	S173167_S39	16	M	0	Genus
Escherichia/Shigella	Fecal	B	S173167_S39	16	M	0	Genus
Eubacteriaceae.unclassified	Fecal	B	S173167_S39	16	M	0	Genus
Eubacterium	Fecal	B	S173167_S39	16	M	0	Genus
Faecalibacillus	Fecal	B	S173167_S39	16	M	0	Genus
Faecalibacterium	Fecal	B	S173167_S39	16	M	0	Genus
Faecalicatena	Fecal	B	S173167_S39	16	M	0	Genus
Faecalimonas	Fecal	B	S173167_S39	16	M	0	Genus
Faecalitalea	Fecal	B	S173167_S39	16	M	0	Genus
Fannyhessea	Fecal	B	S173167_S39	16	M	0.0494	Genus
Fenollaria	Fecal	B	S173167_S39	16	M	0	Genus
Filifactor	Fecal	B	S173167_S39	16	M	0	Genus
Finegoldia	Fecal	B	S173167_S39	16	M	0.0002	Genus
Firmicutes.unclassified	Fecal	B	S173167_S39	16	M	0.0004	Genus
Flavobacteriaceae.unclassified	Fecal	B	S173167_S39	16	M	0	Genus
Flavonifractor	Fecal	B	S173167_S39	16	M	0	Genus
Flexilinea.unclassified	Fecal	B	S173167_S39	16	M	0	Genus
Flintibacter	Fecal	B	S173167_S39	16	M	0	Genus
Fournierella	Fecal	B	S173167_S39	16	M	0	Genus
Fretibacterium	Fecal	B	S173167_S39	16	M	0	Genus
Frisingicoccus	Fecal	B	S173167_S39	16	M	0	Genus
Fusicatenibacter	Fecal	B	S173167_S39	16	M	0	Genus
Fusobacteriaceae.unclassified	Fecal	B	S173167_S39	16	M	0	Genus
Fusobacterium	Fecal	B	S173167_S39	16	M	0.0102	Genus
Gabonibacter	Fecal	B	S173167_S39	16	M	0	Genus
Gammaproteobacteria.unclassified	Fecal	B	S173167_S39	16	M	0	Genus
Gardnerella	Fecal	B	S173167_S39	16	M	0	Genus
Gemella	Fecal	B	S173167_S39	16	M	0.0008	Genus
Gemmiger	Fecal	B	S173167_S39	16	M	0.0018	Genus
Gleimia	Fecal	B	S173167_S39	16	M	0	Genus
Granulicatella	Fecal	B	S173167_S39	16	M	0	Genus
Haemophilus	Fecal	B	S173167_S39	16	M	0	Genus
Hafnia	Fecal	B	S173167_S39	16	M	0	Genus
Harryflintia	Fecal	B	S173167_S39	16	M	0	Genus
Holdemanella	Fecal	B	S173167_S39	16	M	0.0032	Genus
Holdemania	Fecal	B	S173167_S39	16	M	0	Genus
Howardella	Fecal	B	S173167_S39	16	M	0	Genus
Hungatella	Fecal	B	S173167_S39	16	M	0	Genus
Hydrogeniiclostridium	Fecal	B	S173167_S39	16	M	0	Genus
Ihubacter	Fecal	B	S173167_S39	16	M	0.0002	Genus
Intestinibacter	Fecal	B	S173167_S39	16	M	0.0004	Genus
Intestinimonas	Fecal	B	S173167_S39	16	M	0	Genus
Klebsiella	Fecal	B	S173167_S39	16	M	0.0072	Genus
Lachnoanaerobaculum	Fecal	B	S173167_S39	16	M	0	Genus
Lachnospira	Fecal	B	S173167_S39	16	M	0	Genus
Lachnospiraceae.unclassified	Fecal	B	S173167_S39	16	M	0.0058	Genus
Lacticaseibacillus	Fecal	B	S173167_S39	16	M	0	Genus
Lactiplantibacillus	Fecal	B	S173167_S39	16	M	0	Genus
Lactobacillaceae.unclassified	Fecal	B	S173167_S39	16	M	0.0006	Genus
Lactobacillales.unclassified	Fecal	B	S173167_S39	16	M	0.0006	Genus
Lactobacillus	Fecal	B	S173167_S39	16	M	0.121	Genus
Lactococcus	Fecal	B	S173167_S39	16	M	0	Genus
Lancefieldella	Fecal	B	S173167_S39	16	M	0.0012	Genus
Latilactobacillus	Fecal	B	S173167_S39	16	M	0	Genus
Lautropia	Fecal	B	S173167_S39	16	M	0	Genus
Lawsonella	Fecal	B	S173167_S39	16	M	0	Genus
Lawsonibacter	Fecal	B	S173167_S39	16	M	0	Genus
Leptotrichia	Fecal	B	S173167_S39	16	M	0	Genus
Leptotrichiaceae.unclassified	Fecal	B	S173167_S39	16	M	0	Genus
Ligilactobacillus	Fecal	B	S173167_S39	16	M	0.0054	Genus
Limosilactobacillus	Fecal	B	S173167_S39	16	M	0.0424	Genus
Longibaculum	Fecal	B	S173167_S39	16	M	0	Genus
Longicatena	Fecal	B	S173167_S39	16	M	0	Genus
Mageeibacillus	Fecal	B	S173167_S39	16	M	0	Genus
Mailhella	Fecal	B	S173167_S39	16	M	0	Genus
Massilimicrobiota	Fecal	B	S173167_S39	16	M	0	Genus
Massiliprevotella	Fecal	B	S173167_S39	16	M	0	Genus
Mediterraneibacter	Fecal	B	S173167_S39	16	M	0.0086	Genus
Megamonas	Fecal	B	S173167_S39	16	M	0	Genus
Megasphaera	Fecal	B	S173167_S39	16	M	0.0024	Genus
Merdimonas	Fecal	B	S173167_S39	16	M	0	Genus
Metamycoplasma	Fecal	B	S173167_S39	16	M	0	Genus
Metaprevotella	Fecal	B	S173167_S39	16	M	0	Genus
Methanobrevibacter	Fecal	B	S173167_S39	16	M	0.2456	Genus
Methanosphaera	Fecal	B	S173167_S39	16	M	0.0028	Genus
Micrococcales.unclassified	Fecal	B	S173167_S39	16	M	0	Genus
Mobiluncus	Fecal	B	S173167_S39	16	M	0	Genus
Mogibacterium	Fecal	B	S173167_S39	16	M	0.0086	Genus
Monoglobus	Fecal	B	S173167_S39	16	M	0	Genus
Moryella	Fecal	B	S173167_S39	16	M	0	Genus
Murdochiella	Fecal	B	S173167_S39	16	M	0	Genus
Muribaculaceae.unclassified	Fecal	B	S173167_S39	16	M	0	Genus
Mycobacteriales.unclassified	Fecal	B	S173167_S39	16	M	0	Genus
Mycoplasmopsis	Fecal	B	S173167_S39	16	M	0	Genus
Negativibacillus	Fecal	B	S173167_S39	16	M	0	Genus
Negativicoccus	Fecal	B	S173167_S39	16	M	0	Genus
Negativicutes.unclassified	Fecal	B	S173167_S39	16	M	0	Genus
Neglecta	Fecal	B	S173167_S39	16	M	0	Genus
Neisseria	Fecal	B	S173167_S39	16	M	0	Genus
Neisseriaceae.unclassified	Fecal	B	S173167_S39	16	M	0	Genus
Odoribacter	Fecal	B	S173167_S39	16	M	0	Genus
Olsenella	Fecal	B	S173167_S39	16	M	0	Genus
Oribacterium	Fecal	B	S173167_S39	16	M	0	Genus
Oscillibacter	Fecal	B	S173167_S39	16	M	0	Genus
Oxalobacteraceae.unclassified	Fecal	B	S173167_S39	16	M	0	Genus
Parabacteroides	Fecal	B	S173167_S39	16	M	0	Genus
Parasutterella	Fecal	B	S173167_S39	16	M	0	Genus
Parolsenella	Fecal	B	S173167_S39	16	M	0.0048	Genus
Parvimonas	Fecal	B	S173167_S39	16	M	0	Genus
Pasteurellaceae.unclassified	Fecal	B	S173167_S39	16	M	0	Genus
Pediococcus	Fecal	B	S173167_S39	16	M	0	Genus
Pedobacter	Fecal	B	S173167_S39	16	M	0	Genus
Pelomonas	Fecal	B	S173167_S39	16	M	0	Genus
Peptoanaerobacter	Fecal	B	S173167_S39	16	M	0	Genus
Peptococcus	Fecal	B	S173167_S39	16	M	0.0006	Genus
Peptoniphilaceae.unclassified	Fecal	B	S173167_S39	16	M	0	Genus
Peptoniphilus	Fecal	B	S173167_S39	16	M	0	Genus
Peptostreptococcaceae.unclassified	Fecal	B	S173167_S39	16	M	0	Genus
Peptostreptococcus	Fecal	B	S173167_S39	16	M	0.0022	Genus
Phascolarctobacterium	Fecal	B	S173167_S39	16	M	0.0022	Genus
Phocaeicola	Fecal	B	S173167_S39	16	M	0	Genus
Phyllobacteriaceae.unclassified	Fecal	B	S173167_S39	16	M	0	Genus
Porphyromonadaceae.unclassified	Fecal	B	S173167_S39	16	M	0	Genus
Porphyromonas	Fecal	B	S173167_S39	16	M	0	Genus
Prevotella	Fecal	B	S173167_S39	16	M	0	Genus
Prevotellaceae.unclassified	Fecal	B	S173167_S39	16	M	0	Genus
Prevotellamassilia	Fecal	B	S173167_S39	16	M	0	Genus
Proteobacteria.unclassified	Fecal	B	S173167_S39	16	M	0	Genus
Proteus	Fecal	B	S173167_S39	16	M	0	Genus
Providencia	Fecal	B	S173167_S39	16	M	0	Genus
Pseudescherichia	Fecal	B	S173167_S39	16	M	0	Genus
Pseudoflavonifractor	Fecal	B	S173167_S39	16	M	0	Genus
Pseudomonas	Fecal	B	S173167_S39	16	M	0	Genus
Pseudoramibacter	Fecal	B	S173167_S39	16	M	0	Genus
Ralstonia	Fecal	B	S173167_S39	16	M	0	Genus
Rhizobiaceae.unclassified	Fecal	B	S173167_S39	16	M	0	Genus
Rhodanobacter	Fecal	B	S173167_S39	16	M	0	Genus
Romboutsia	Fecal	B	S173167_S39	16	M	0.016	Genus
Roseburia	Fecal	B	S173167_S39	16	M	0	Genus
Rothia	Fecal	B	S173167_S39	16	M	0	Genus
Ruminococcaceae.unclassified	Fecal	B	S173167_S39	16	M	0.0008	Genus
Ruminococcus	Fecal	B	S173167_S39	16	M	0	Genus
Ruminococcus2	Fecal	B	S173167_S39	16	M	0	Genus
Ruthenibacterium	Fecal	B	S173167_S39	16	M	0	Genus
Scardovia	Fecal	B	S173167_S39	16	M	0	Genus
Schaalia	Fecal	B	S173167_S39	16	M	0.0084	Genus
Schwartzia	Fecal	B	S173167_S39	16	M	0	Genus
Selenomonadaceae.unclassified	Fecal	B	S173167_S39	16	M	0	Genus
Selenomonadales.unclassified	Fecal	B	S173167_S39	16	M	0	Genus
Selenomonas	Fecal	B	S173167_S39	16	M	0	Genus
Sellimonas	Fecal	B	S173167_S39	16	M	0	Genus
Senegalimassilia	Fecal	B	S173167_S39	16	M	0	Genus
Shuttleworthia	Fecal	B	S173167_S39	16	M	0	Genus
Slackia	Fecal	B	S173167_S39	16	M	0.0034	Genus
Sneathia	Fecal	B	S173167_S39	16	M	0	Genus
Solobacterium	Fecal	B	S173167_S39	16	M	0	Genus
Sphingomonas	Fecal	B	S173167_S39	16	M	0	Genus
Sporobacter	Fecal	B	S173167_S39	16	M	0	Genus
SR1.unclassified	Fecal	B	S173167_S39	16	M	0	Genus
Staphylococcaceae.unclassified	Fecal	B	S173167_S39	16	M	0	Genus
Staphylococcus	Fecal	B	S173167_S39	16	M	0.007	Genus
Stomatobaculum	Fecal	B	S173167_S39	16	M	0	Genus
Streptococcaceae.unclassified	Fecal	B	S173167_S39	16	M	0	Genus
Streptococcus	Fecal	B	S173167_S39	16	M	0.0528	Genus
Streptophyta.unclassified	Fecal	B	S173167_S39	16	M	0	Genus
Subdoligranulum	Fecal	B	S173167_S39	16	M	0	Genus
Succiniclasticum	Fecal	B	S173167_S39	16	M	0	Genus
Succinivibrio	Fecal	B	S173167_S39	16	M	0	Genus
Sutterella	Fecal	B	S173167_S39	16	M	0.0006	Genus
Sutterellaceae.unclassified	Fecal	B	S173167_S39	16	M	0	Genus
Synergistaceae.unclassified	Fecal	B	S173167_S39	16	M	0	Genus
Tannerella	Fecal	B	S173167_S39	16	M	0	Genus
Terrisporobacter	Fecal	B	S173167_S39	16	M	0	Genus
Treponema	Fecal	B	S173167_S39	16	M	0	Genus
Turicibacter	Fecal	B	S173167_S39	16	M	0	Genus
Varibaculum	Fecal	B	S173167_S39	16	M	0	Genus
Veillonella	Fecal	B	S173167_S39	16	M	0	Genus
Veillonellaceae.unclassified	Fecal	B	S173167_S39	16	M	0	Genus
Victivallis	Fecal	B	S173167_S39	16	M	0	Genus
Xanthomonas	Fecal	B	S173167_S39	16	M	0	Genus
Yersiniaceae.unclassified	Fecal	B	S173167_S39	16	M	0	Genus
Abiotrophia	Fecal	A	S203989_S56	18	M	0	Genus
Acidaminococcaceae.unclassified	Fecal	A	S203989_S56	18	M	0	Genus
Acidaminococcus	Fecal	A	S203989_S56	18	M	0	Genus
Acinetobacter	Fecal	A	S203989_S56	18	M	0	Genus
Actinobacteria.unclassified	Fecal	A	S203989_S56	18	M	0	Genus
Actinomyces	Fecal	A	S203989_S56	18	M	0	Genus
Actinomycetaceae.unclassified	Fecal	A	S203989_S56	18	M	0	Genus
Adlercreutzia	Fecal	A	S203989_S56	18	M	0	Genus
Aerococcus	Fecal	A	S203989_S56	18	M	0	Genus
Agathobacter	Fecal	A	S203989_S56	18	M	0	Genus
Agathobaculum	Fecal	A	S203989_S56	18	M	0	Genus
Agrilactobacillus	Fecal	A	S203989_S56	18	M	0	Genus
Akkermansia	Fecal	A	S203989_S56	18	M	0	Genus
Alcaligenaceae.unclassified	Fecal	A	S203989_S56	18	M	0	Genus
Alistipes	Fecal	A	S203989_S56	18	M	0.002	Genus
Allisonella	Fecal	A	S203989_S56	18	M	0	Genus
Alloprevotella	Fecal	A	S203989_S56	18	M	0	Genus
Alloscardovia	Fecal	A	S203989_S56	18	M	0	Genus
Alphaproteobacteria.unclassified	Fecal	A	S203989_S56	18	M	0	Genus
Amedibacillus	Fecal	A	S203989_S56	18	M	0	Genus
Amniculibacterium	Fecal	A	S203989_S56	18	M	0	Genus
Anaerobutyricum	Fecal	A	S203989_S56	18	M	0	Genus
Anaerocella	Fecal	A	S203989_S56	18	M	0	Genus
Anaerococcus	Fecal	A	S203989_S56	18	M	0	Genus
Anaerofustis	Fecal	A	S203989_S56	18	M	0	Genus
Anaeroglobus	Fecal	A	S203989_S56	18	M	0	Genus
Anaeromassilibacillus	Fecal	A	S203989_S56	18	M	0	Genus
Anaerostipes	Fecal	A	S203989_S56	18	M	0	Genus
Anaerotignum	Fecal	A	S203989_S56	18	M	0	Genus
Anaerotruncus	Fecal	A	S203989_S56	18	M	0	Genus
Asteroleplasma	Fecal	A	S203989_S56	18	M	0	Genus
Atopobiaceae.unclassified	Fecal	A	S203989_S56	18	M	0	Genus
Atopobium	Fecal	A	S203989_S56	18	M	0	Genus
Bacillales.unclassified	Fecal	A	S203989_S56	18	M	0	Genus
Bacilli.unclassified	Fecal	A	S203989_S56	18	M	0	Genus
Bacteria.unclassified	Fecal	A	S203989_S56	18	M	0.0018	Genus
Bacteroidaceae.unclassified	Fecal	A	S203989_S56	18	M	0	Genus
Bacteroidales.unclassified	Fecal	A	S203989_S56	18	M	0.006	Genus
Bacteroides	Fecal	A	S203989_S56	18	M	0.0568	Genus
Bacteroidetes.unclassified	Fecal	A	S203989_S56	18	M	0	Genus
Bariatricus	Fecal	A	S203989_S56	18	M	0	Genus
Barnesiella	Fecal	A	S203989_S56	18	M	0	Genus
Beduinibacterium	Fecal	A	S203989_S56	18	M	0	Genus
Betaproteobacteria.unclassified	Fecal	A	S203989_S56	18	M	0	Genus
Bifidobacteriaceae.unclassified	Fecal	A	S203989_S56	18	M	0	Genus
Bifidobacterium	Fecal	A	S203989_S56	18	M	0	Genus
Bilophila	Fecal	A	S203989_S56	18	M	0.0042	Genus
Blastocatellaceae.unclassified	Fecal	A	S203989_S56	18	M	0	Genus
Blautia	Fecal	A	S203989_S56	18	M	0	Genus
Bulleidia	Fecal	A	S203989_S56	18	M	0	Genus
Burkholderia	Fecal	A	S203989_S56	18	M	0	Genus
Butyricimonas	Fecal	A	S203989_S56	18	M	0	Genus
Campylobacter	Fecal	A	S203989_S56	18	M	0	Genus
Candidatus_Saccharibacteria.unclassified	Fecal	A	S203989_S56	18	M	0	Genus
Capnocytophaga	Fecal	A	S203989_S56	18	M	0	Genus
Cardiobacterium	Fecal	A	S203989_S56	18	M	0	Genus
Carnobacteriaceae.unclassified	Fecal	A	S203989_S56	18	M	0	Genus
Catabacter	Fecal	A	S203989_S56	18	M	0	Genus
Catenibacterium	Fecal	A	S203989_S56	18	M	0	Genus
Catonella	Fecal	A	S203989_S56	18	M	0	Genus
Caulobacter	Fecal	A	S203989_S56	18	M	0	Genus
Centipeda	Fecal	A	S203989_S56	18	M	0	Genus
Christensenella	Fecal	A	S203989_S56	18	M	0	Genus
Chryseobacterium	Fecal	A	S203989_S56	18	M	0	Genus
Citrobacter	Fecal	A	S203989_S56	18	M	0	Genus
Cloacibacillus	Fecal	A	S203989_S56	18	M	0	Genus
Clostridia.unclassified	Fecal	A	S203989_S56	18	M	0	Genus
Clostridiaceae_1.unclassified	Fecal	A	S203989_S56	18	M	0	Genus
Clostridiales_Incertae_Sedis_XIII.unclassified	Fecal	A	S203989_S56	18	M	0	Genus
Clostridiales.unclassified	Fecal	A	S203989_S56	18	M	0	Genus
Clostridium_IV	Fecal	A	S203989_S56	18	M	0	Genus
Clostridium_sensu_stricto	Fecal	A	S203989_S56	18	M	0	Genus
Clostridium_XlVa	Fecal	A	S203989_S56	18	M	0	Genus
Clostridium_XVIII	Fecal	A	S203989_S56	18	M	0	Genus
Collinsella	Fecal	A	S203989_S56	18	M	0	Genus
Conservatibacter	Fecal	A	S203989_S56	18	M	0	Genus
Coprobacillus	Fecal	A	S203989_S56	18	M	0.0062	Genus
Coprobacter	Fecal	A	S203989_S56	18	M	0	Genus
Coprococcus	Fecal	A	S203989_S56	18	M	0	Genus
Coriobacteriaceae.unclassified	Fecal	A	S203989_S56	18	M	0	Genus
Corynebacterium	Fecal	A	S203989_S56	18	M	0	Genus
Criibacterium	Fecal	A	S203989_S56	18	M	0	Genus
Cryptobacterium	Fecal	A	S203989_S56	18	M	0	Genus
Cutibacterium	Fecal	A	S203989_S56	18	M	0	Genus
Deinococcus	Fecal	A	S203989_S56	18	M	0	Genus
Delftia	Fecal	A	S203989_S56	18	M	0	Genus
Denitrobacterium	Fecal	A	S203989_S56	18	M	0	Genus
Dermatophilaceae.unclassified	Fecal	A	S203989_S56	18	M	0	Genus
Desulfobulbus	Fecal	A	S203989_S56	18	M	0	Genus
Desulfovibrio	Fecal	A	S203989_S56	18	M	0	Genus
Desulfovibrionales.unclassified	Fecal	A	S203989_S56	18	M	0	Genus
Dialister	Fecal	A	S203989_S56	18	M	0.0012	Genus
Dielma	Fecal	A	S203989_S56	18	M	0	Genus
Dorea	Fecal	A	S203989_S56	18	M	0	Genus
Duodenibacillus	Fecal	A	S203989_S56	18	M	0	Genus
Dysosmobacter	Fecal	A	S203989_S56	18	M	0	Genus
Eggerthella	Fecal	A	S203989_S56	18	M	0	Genus
Eggerthellaceae.unclassified	Fecal	A	S203989_S56	18	M	0	Genus
Eikenella	Fecal	A	S203989_S56	18	M	0	Genus
Eisenbergiella	Fecal	A	S203989_S56	18	M	0	Genus
Enterobacterales.unclassified	Fecal	A	S203989_S56	18	M	0	Genus
Enterobacteriaceae.unclassified	Fecal	A	S203989_S56	18	M	0.0026	Genus
Enterocloster	Fecal	A	S203989_S56	18	M	0	Genus
Enterococcus	Fecal	A	S203989_S56	18	M	0	Genus
Erysipelatoclostridium	Fecal	A	S203989_S56	18	M	0	Genus
Erysipelotrichaceae.unclassified	Fecal	A	S203989_S56	18	M	0.03	Genus
Escherichia/Shigella	Fecal	A	S203989_S56	18	M	0.4366	Genus
Eubacteriaceae.unclassified	Fecal	A	S203989_S56	18	M	0	Genus
Eubacterium	Fecal	A	S203989_S56	18	M	0	Genus
Faecalibacillus	Fecal	A	S203989_S56	18	M	0	Genus
Faecalibacterium	Fecal	A	S203989_S56	18	M	0	Genus
Faecalicatena	Fecal	A	S203989_S56	18	M	0	Genus
Faecalimonas	Fecal	A	S203989_S56	18	M	0	Genus
Faecalitalea	Fecal	A	S203989_S56	18	M	0	Genus
Fannyhessea	Fecal	A	S203989_S56	18	M	0	Genus
Fenollaria	Fecal	A	S203989_S56	18	M	0	Genus
Filifactor	Fecal	A	S203989_S56	18	M	0	Genus
Finegoldia	Fecal	A	S203989_S56	18	M	0	Genus
Firmicutes.unclassified	Fecal	A	S203989_S56	18	M	0	Genus
Flavobacteriaceae.unclassified	Fecal	A	S203989_S56	18	M	0	Genus
Flavonifractor	Fecal	A	S203989_S56	18	M	0	Genus
Flexilinea.unclassified	Fecal	A	S203989_S56	18	M	0	Genus
Flintibacter	Fecal	A	S203989_S56	18	M	0	Genus
Fournierella	Fecal	A	S203989_S56	18	M	0	Genus
Fretibacterium	Fecal	A	S203989_S56	18	M	0	Genus
Frisingicoccus	Fecal	A	S203989_S56	18	M	0	Genus
Fusicatenibacter	Fecal	A	S203989_S56	18	M	0	Genus
Fusobacteriaceae.unclassified	Fecal	A	S203989_S56	18	M	0	Genus
Fusobacterium	Fecal	A	S203989_S56	18	M	0	Genus
Gabonibacter	Fecal	A	S203989_S56	18	M	0	Genus
Gammaproteobacteria.unclassified	Fecal	A	S203989_S56	18	M	0.0014	Genus
Gardnerella	Fecal	A	S203989_S56	18	M	0	Genus
Gemella	Fecal	A	S203989_S56	18	M	0	Genus
Gemmiger	Fecal	A	S203989_S56	18	M	0	Genus
Gleimia	Fecal	A	S203989_S56	18	M	0	Genus
Granulicatella	Fecal	A	S203989_S56	18	M	0	Genus
Haemophilus	Fecal	A	S203989_S56	18	M	0	Genus
Hafnia	Fecal	A	S203989_S56	18	M	0	Genus
Harryflintia	Fecal	A	S203989_S56	18	M	0	Genus
Holdemanella	Fecal	A	S203989_S56	18	M	0	Genus
Holdemania	Fecal	A	S203989_S56	18	M	0	Genus
Howardella	Fecal	A	S203989_S56	18	M	0	Genus
Hungatella	Fecal	A	S203989_S56	18	M	0	Genus
Hydrogeniiclostridium	Fecal	A	S203989_S56	18	M	0	Genus
Ihubacter	Fecal	A	S203989_S56	18	M	0	Genus
Intestinibacter	Fecal	A	S203989_S56	18	M	0	Genus
Intestinimonas	Fecal	A	S203989_S56	18	M	0.002	Genus
Klebsiella	Fecal	A	S203989_S56	18	M	0	Genus
Lachnoanaerobaculum	Fecal	A	S203989_S56	18	M	0	Genus
Lachnospira	Fecal	A	S203989_S56	18	M	0	Genus
Lachnospiraceae.unclassified	Fecal	A	S203989_S56	18	M	0	Genus
Lacticaseibacillus	Fecal	A	S203989_S56	18	M	0.0136	Genus
Lactiplantibacillus	Fecal	A	S203989_S56	18	M	0	Genus
Lactobacillaceae.unclassified	Fecal	A	S203989_S56	18	M	0	Genus
Lactobacillales.unclassified	Fecal	A	S203989_S56	18	M	0	Genus
Lactobacillus	Fecal	A	S203989_S56	18	M	0	Genus
Lactococcus	Fecal	A	S203989_S56	18	M	0	Genus
Lancefieldella	Fecal	A	S203989_S56	18	M	0	Genus
Latilactobacillus	Fecal	A	S203989_S56	18	M	0	Genus
Lautropia	Fecal	A	S203989_S56	18	M	0	Genus
Lawsonella	Fecal	A	S203989_S56	18	M	0	Genus
Lawsonibacter	Fecal	A	S203989_S56	18	M	0	Genus
Leptotrichia	Fecal	A	S203989_S56	18	M	0	Genus
Leptotrichiaceae.unclassified	Fecal	A	S203989_S56	18	M	0	Genus
Ligilactobacillus	Fecal	A	S203989_S56	18	M	0	Genus
Limosilactobacillus	Fecal	A	S203989_S56	18	M	0	Genus
Longibaculum	Fecal	A	S203989_S56	18	M	0	Genus
Longicatena	Fecal	A	S203989_S56	18	M	0	Genus
Mageeibacillus	Fecal	A	S203989_S56	18	M	0	Genus
Mailhella	Fecal	A	S203989_S56	18	M	0	Genus
Massilimicrobiota	Fecal	A	S203989_S56	18	M	0	Genus
Massiliprevotella	Fecal	A	S203989_S56	18	M	0	Genus
Mediterraneibacter	Fecal	A	S203989_S56	18	M	0	Genus
Megamonas	Fecal	A	S203989_S56	18	M	0	Genus
Megasphaera	Fecal	A	S203989_S56	18	M	0.14	Genus
Merdimonas	Fecal	A	S203989_S56	18	M	0	Genus
Metamycoplasma	Fecal	A	S203989_S56	18	M	0	Genus
Metaprevotella	Fecal	A	S203989_S56	18	M	0	Genus
Methanobrevibacter	Fecal	A	S203989_S56	18	M	0	Genus
Methanosphaera	Fecal	A	S203989_S56	18	M	0	Genus
Micrococcales.unclassified	Fecal	A	S203989_S56	18	M	0	Genus
Mobiluncus	Fecal	A	S203989_S56	18	M	0	Genus
Mogibacterium	Fecal	A	S203989_S56	18	M	0	Genus
Monoglobus	Fecal	A	S203989_S56	18	M	0	Genus
Moryella	Fecal	A	S203989_S56	18	M	0	Genus
Murdochiella	Fecal	A	S203989_S56	18	M	0	Genus
Muribaculaceae.unclassified	Fecal	A	S203989_S56	18	M	0	Genus
Mycobacteriales.unclassified	Fecal	A	S203989_S56	18	M	0	Genus
Mycoplasmopsis	Fecal	A	S203989_S56	18	M	0	Genus
Negativibacillus	Fecal	A	S203989_S56	18	M	0	Genus
Negativicoccus	Fecal	A	S203989_S56	18	M	0	Genus
Negativicutes.unclassified	Fecal	A	S203989_S56	18	M	0	Genus
Neglecta	Fecal	A	S203989_S56	18	M	0	Genus
Neisseria	Fecal	A	S203989_S56	18	M	0	Genus
Neisseriaceae.unclassified	Fecal	A	S203989_S56	18	M	0	Genus
Odoribacter	Fecal	A	S203989_S56	18	M	0	Genus
Olsenella	Fecal	A	S203989_S56	18	M	0	Genus
Oribacterium	Fecal	A	S203989_S56	18	M	0	Genus
Oscillibacter	Fecal	A	S203989_S56	18	M	0	Genus
Oxalobacteraceae.unclassified	Fecal	A	S203989_S56	18	M	0	Genus
Parabacteroides	Fecal	A	S203989_S56	18	M	0.057	Genus
Parasutterella	Fecal	A	S203989_S56	18	M	0.0658	Genus
Parolsenella	Fecal	A	S203989_S56	18	M	0	Genus
Parvimonas	Fecal	A	S203989_S56	18	M	0	Genus
Pasteurellaceae.unclassified	Fecal	A	S203989_S56	18	M	0	Genus
Pediococcus	Fecal	A	S203989_S56	18	M	0	Genus
Pedobacter	Fecal	A	S203989_S56	18	M	0	Genus
Pelomonas	Fecal	A	S203989_S56	18	M	0	Genus
Peptoanaerobacter	Fecal	A	S203989_S56	18	M	0	Genus
Peptococcus	Fecal	A	S203989_S56	18	M	0	Genus
Peptoniphilaceae.unclassified	Fecal	A	S203989_S56	18	M	0	Genus
Peptoniphilus	Fecal	A	S203989_S56	18	M	0	Genus
Peptostreptococcaceae.unclassified	Fecal	A	S203989_S56	18	M	0	Genus
Peptostreptococcus	Fecal	A	S203989_S56	18	M	0	Genus
Phascolarctobacterium	Fecal	A	S203989_S56	18	M	0	Genus
Phocaeicola	Fecal	A	S203989_S56	18	M	0	Genus
Phyllobacteriaceae.unclassified	Fecal	A	S203989_S56	18	M	0	Genus
Porphyromonadaceae.unclassified	Fecal	A	S203989_S56	18	M	0	Genus
Porphyromonas	Fecal	A	S203989_S56	18	M	0	Genus
Prevotella	Fecal	A	S203989_S56	18	M	0	Genus
Prevotellaceae.unclassified	Fecal	A	S203989_S56	18	M	0	Genus
Prevotellamassilia	Fecal	A	S203989_S56	18	M	0	Genus
Proteobacteria.unclassified	Fecal	A	S203989_S56	18	M	0	Genus
Proteus	Fecal	A	S203989_S56	18	M	0	Genus
Providencia	Fecal	A	S203989_S56	18	M	0	Genus
Pseudescherichia	Fecal	A	S203989_S56	18	M	0	Genus
Pseudoflavonifractor	Fecal	A	S203989_S56	18	M	0	Genus
Pseudomonas	Fecal	A	S203989_S56	18	M	0.0184	Genus
Pseudoramibacter	Fecal	A	S203989_S56	18	M	0	Genus
Ralstonia	Fecal	A	S203989_S56	18	M	0	Genus
Rhizobiaceae.unclassified	Fecal	A	S203989_S56	18	M	0	Genus
Rhodanobacter	Fecal	A	S203989_S56	18	M	0	Genus
Romboutsia	Fecal	A	S203989_S56	18	M	0	Genus
Roseburia	Fecal	A	S203989_S56	18	M	0	Genus
Rothia	Fecal	A	S203989_S56	18	M	0	Genus
Ruminococcaceae.unclassified	Fecal	A	S203989_S56	18	M	0.0024	Genus
Ruminococcus	Fecal	A	S203989_S56	18	M	0	Genus
Ruminococcus2	Fecal	A	S203989_S56	18	M	0	Genus
Ruthenibacterium	Fecal	A	S203989_S56	18	M	0	Genus
Scardovia	Fecal	A	S203989_S56	18	M	0	Genus
Schaalia	Fecal	A	S203989_S56	18	M	0	Genus
Schwartzia	Fecal	A	S203989_S56	18	M	0	Genus
Selenomonadaceae.unclassified	Fecal	A	S203989_S56	18	M	0	Genus
Selenomonadales.unclassified	Fecal	A	S203989_S56	18	M	0	Genus
Selenomonas	Fecal	A	S203989_S56	18	M	0	Genus
Sellimonas	Fecal	A	S203989_S56	18	M	0	Genus
Senegalimassilia	Fecal	A	S203989_S56	18	M	0	Genus
Shuttleworthia	Fecal	A	S203989_S56	18	M	0	Genus
Slackia	Fecal	A	S203989_S56	18	M	0	Genus
Sneathia	Fecal	A	S203989_S56	18	M	0	Genus
Solobacterium	Fecal	A	S203989_S56	18	M	0	Genus
Sphingomonas	Fecal	A	S203989_S56	18	M	0	Genus
Sporobacter	Fecal	A	S203989_S56	18	M	0	Genus
SR1.unclassified	Fecal	A	S203989_S56	18	M	0	Genus
Staphylococcaceae.unclassified	Fecal	A	S203989_S56	18	M	0	Genus
Staphylococcus	Fecal	A	S203989_S56	18	M	0	Genus
Stomatobaculum	Fecal	A	S203989_S56	18	M	0	Genus
Streptococcaceae.unclassified	Fecal	A	S203989_S56	18	M	0	Genus
Streptococcus	Fecal	A	S203989_S56	18	M	0	Genus
Streptophyta.unclassified	Fecal	A	S203989_S56	18	M	0	Genus
Subdoligranulum	Fecal	A	S203989_S56	18	M	0	Genus
Succiniclasticum	Fecal	A	S203989_S56	18	M	0	Genus
Succinivibrio	Fecal	A	S203989_S56	18	M	0	Genus
Sutterella	Fecal	A	S203989_S56	18	M	0	Genus
Sutterellaceae.unclassified	Fecal	A	S203989_S56	18	M	0	Genus
Synergistaceae.unclassified	Fecal	A	S203989_S56	18	M	0	Genus
Tannerella	Fecal	A	S203989_S56	18	M	0	Genus
Terrisporobacter	Fecal	A	S203989_S56	18	M	0	Genus
Treponema	Fecal	A	S203989_S56	18	M	0	Genus
Turicibacter	Fecal	A	S203989_S56	18	M	0	Genus
Varibaculum	Fecal	A	S203989_S56	18	M	0	Genus
Veillonella	Fecal	A	S203989_S56	18	M	0.152	Genus
Veillonellaceae.unclassified	Fecal	A	S203989_S56	18	M	0	Genus
Victivallis	Fecal	A	S203989_S56	18	M	0	Genus
Xanthomonas	Fecal	A	S203989_S56	18	M	0	Genus
Yersiniaceae.unclassified	Fecal	A	S203989_S56	18	M	0	Genus
Abiotrophia	Fecal	A	S203991_S55	18	M	0	Genus
Acidaminococcaceae.unclassified	Fecal	A	S203991_S55	18	M	0	Genus
Acidaminococcus	Fecal	A	S203991_S55	18	M	0	Genus
Acinetobacter	Fecal	A	S203991_S55	18	M	0	Genus
Actinobacteria.unclassified	Fecal	A	S203991_S55	18	M	0	Genus
Actinomyces	Fecal	A	S203991_S55	18	M	0	Genus
Actinomycetaceae.unclassified	Fecal	A	S203991_S55	18	M	0	Genus
Adlercreutzia	Fecal	A	S203991_S55	18	M	0	Genus
Aerococcus	Fecal	A	S203991_S55	18	M	0	Genus
Agathobacter	Fecal	A	S203991_S55	18	M	0	Genus
Agathobaculum	Fecal	A	S203991_S55	18	M	0	Genus
Agrilactobacillus	Fecal	A	S203991_S55	18	M	0	Genus
Akkermansia	Fecal	A	S203991_S55	18	M	0	Genus
Alcaligenaceae.unclassified	Fecal	A	S203991_S55	18	M	0	Genus
Alistipes	Fecal	A	S203991_S55	18	M	0	Genus
Allisonella	Fecal	A	S203991_S55	18	M	0	Genus
Alloprevotella	Fecal	A	S203991_S55	18	M	0	Genus
Alloscardovia	Fecal	A	S203991_S55	18	M	0	Genus
Alphaproteobacteria.unclassified	Fecal	A	S203991_S55	18	M	0	Genus
Amedibacillus	Fecal	A	S203991_S55	18	M	0	Genus
Amniculibacterium	Fecal	A	S203991_S55	18	M	0	Genus
Anaerobutyricum	Fecal	A	S203991_S55	18	M	0	Genus
Anaerocella	Fecal	A	S203991_S55	18	M	0	Genus
Anaerococcus	Fecal	A	S203991_S55	18	M	0	Genus
Anaerofustis	Fecal	A	S203991_S55	18	M	0	Genus
Anaeroglobus	Fecal	A	S203991_S55	18	M	0	Genus
Anaeromassilibacillus	Fecal	A	S203991_S55	18	M	0	Genus
Anaerostipes	Fecal	A	S203991_S55	18	M	0	Genus
Anaerotignum	Fecal	A	S203991_S55	18	M	0	Genus
Anaerotruncus	Fecal	A	S203991_S55	18	M	0	Genus
Asteroleplasma	Fecal	A	S203991_S55	18	M	0	Genus
Atopobiaceae.unclassified	Fecal	A	S203991_S55	18	M	0	Genus
Atopobium	Fecal	A	S203991_S55	18	M	0	Genus
Bacillales.unclassified	Fecal	A	S203991_S55	18	M	0	Genus
Bacilli.unclassified	Fecal	A	S203991_S55	18	M	0	Genus
Bacteria.unclassified	Fecal	A	S203991_S55	18	M	0	Genus
Bacteroidaceae.unclassified	Fecal	A	S203991_S55	18	M	0	Genus
Bacteroidales.unclassified	Fecal	A	S203991_S55	18	M	0	Genus
Bacteroides	Fecal	A	S203991_S55	18	M	0.0842	Genus
Bacteroidetes.unclassified	Fecal	A	S203991_S55	18	M	0	Genus
Bariatricus	Fecal	A	S203991_S55	18	M	0	Genus
Barnesiella	Fecal	A	S203991_S55	18	M	0	Genus
Beduinibacterium	Fecal	A	S203991_S55	18	M	0	Genus
Betaproteobacteria.unclassified	Fecal	A	S203991_S55	18	M	0	Genus
Bifidobacteriaceae.unclassified	Fecal	A	S203991_S55	18	M	0	Genus
Bifidobacterium	Fecal	A	S203991_S55	18	M	0	Genus
Bilophila	Fecal	A	S203991_S55	18	M	0	Genus
Blastocatellaceae.unclassified	Fecal	A	S203991_S55	18	M	0	Genus
Blautia	Fecal	A	S203991_S55	18	M	0	Genus
Bulleidia	Fecal	A	S203991_S55	18	M	0	Genus
Burkholderia	Fecal	A	S203991_S55	18	M	0	Genus
Butyricimonas	Fecal	A	S203991_S55	18	M	0	Genus
Campylobacter	Fecal	A	S203991_S55	18	M	0	Genus
Candidatus_Saccharibacteria.unclassified	Fecal	A	S203991_S55	18	M	0	Genus
Capnocytophaga	Fecal	A	S203991_S55	18	M	0	Genus
Cardiobacterium	Fecal	A	S203991_S55	18	M	0	Genus
Carnobacteriaceae.unclassified	Fecal	A	S203991_S55	18	M	0	Genus
Catabacter	Fecal	A	S203991_S55	18	M	0	Genus
Catenibacterium	Fecal	A	S203991_S55	18	M	0	Genus
Catonella	Fecal	A	S203991_S55	18	M	0	Genus
Caulobacter	Fecal	A	S203991_S55	18	M	0	Genus
Centipeda	Fecal	A	S203991_S55	18	M	0	Genus
Christensenella	Fecal	A	S203991_S55	18	M	0	Genus
Chryseobacterium	Fecal	A	S203991_S55	18	M	0	Genus
Citrobacter	Fecal	A	S203991_S55	18	M	0	Genus
Cloacibacillus	Fecal	A	S203991_S55	18	M	0	Genus
Clostridia.unclassified	Fecal	A	S203991_S55	18	M	0	Genus
Clostridiaceae_1.unclassified	Fecal	A	S203991_S55	18	M	0	Genus
Clostridiales_Incertae_Sedis_XIII.unclassified	Fecal	A	S203991_S55	18	M	0	Genus
Clostridiales.unclassified	Fecal	A	S203991_S55	18	M	0	Genus
Clostridium_IV	Fecal	A	S203991_S55	18	M	0	Genus
Clostridium_sensu_stricto	Fecal	A	S203991_S55	18	M	0	Genus
Clostridium_XlVa	Fecal	A	S203991_S55	18	M	0	Genus
Clostridium_XVIII	Fecal	A	S203991_S55	18	M	0	Genus
Collinsella	Fecal	A	S203991_S55	18	M	0	Genus
Conservatibacter	Fecal	A	S203991_S55	18	M	0	Genus
Coprobacillus	Fecal	A	S203991_S55	18	M	0.0098	Genus
Coprobacter	Fecal	A	S203991_S55	18	M	0	Genus
Coprococcus	Fecal	A	S203991_S55	18	M	0	Genus
Coriobacteriaceae.unclassified	Fecal	A	S203991_S55	18	M	0	Genus
Corynebacterium	Fecal	A	S203991_S55	18	M	0	Genus
Criibacterium	Fecal	A	S203991_S55	18	M	0	Genus
Cryptobacterium	Fecal	A	S203991_S55	18	M	0	Genus
Cutibacterium	Fecal	A	S203991_S55	18	M	0	Genus
Deinococcus	Fecal	A	S203991_S55	18	M	0	Genus
Delftia	Fecal	A	S203991_S55	18	M	0	Genus
Denitrobacterium	Fecal	A	S203991_S55	18	M	0	Genus
Dermatophilaceae.unclassified	Fecal	A	S203991_S55	18	M	0	Genus
Desulfobulbus	Fecal	A	S203991_S55	18	M	0	Genus
Desulfovibrio	Fecal	A	S203991_S55	18	M	0	Genus
Desulfovibrionales.unclassified	Fecal	A	S203991_S55	18	M	0	Genus
Dialister	Fecal	A	S203991_S55	18	M	0	Genus
Dielma	Fecal	A	S203991_S55	18	M	0	Genus
Dorea	Fecal	A	S203991_S55	18	M	0	Genus
Duodenibacillus	Fecal	A	S203991_S55	18	M	0	Genus
Dysosmobacter	Fecal	A	S203991_S55	18	M	0	Genus
Eggerthella	Fecal	A	S203991_S55	18	M	0	Genus
Eggerthellaceae.unclassified	Fecal	A	S203991_S55	18	M	0	Genus
Eikenella	Fecal	A	S203991_S55	18	M	0	Genus
Eisenbergiella	Fecal	A	S203991_S55	18	M	0	Genus
Enterobacterales.unclassified	Fecal	A	S203991_S55	18	M	0	Genus
Enterobacteriaceae.unclassified	Fecal	A	S203991_S55	18	M	0	Genus
Enterocloster	Fecal	A	S203991_S55	18	M	0	Genus
Enterococcus	Fecal	A	S203991_S55	18	M	0	Genus
Erysipelatoclostridium	Fecal	A	S203991_S55	18	M	0	Genus
Erysipelotrichaceae.unclassified	Fecal	A	S203991_S55	18	M	0.0436	Genus
Escherichia/Shigella	Fecal	A	S203991_S55	18	M	0.5764	Genus
Eubacteriaceae.unclassified	Fecal	A	S203991_S55	18	M	0	Genus
Eubacterium	Fecal	A	S203991_S55	18	M	0	Genus
Faecalibacillus	Fecal	A	S203991_S55	18	M	0	Genus
Faecalibacterium	Fecal	A	S203991_S55	18	M	0	Genus
Faecalicatena	Fecal	A	S203991_S55	18	M	0	Genus
Faecalimonas	Fecal	A	S203991_S55	18	M	0	Genus
Faecalitalea	Fecal	A	S203991_S55	18	M	0	Genus
Fannyhessea	Fecal	A	S203991_S55	18	M	0	Genus
Fenollaria	Fecal	A	S203991_S55	18	M	0	Genus
Filifactor	Fecal	A	S203991_S55	18	M	0	Genus
Finegoldia	Fecal	A	S203991_S55	18	M	0	Genus
Firmicutes.unclassified	Fecal	A	S203991_S55	18	M	0	Genus
Flavobacteriaceae.unclassified	Fecal	A	S203991_S55	18	M	0	Genus
Flavonifractor	Fecal	A	S203991_S55	18	M	0	Genus
Flexilinea.unclassified	Fecal	A	S203991_S55	18	M	0	Genus
Flintibacter	Fecal	A	S203991_S55	18	M	0	Genus
Fournierella	Fecal	A	S203991_S55	18	M	0	Genus
Fretibacterium	Fecal	A	S203991_S55	18	M	0	Genus
Frisingicoccus	Fecal	A	S203991_S55	18	M	0	Genus
Fusicatenibacter	Fecal	A	S203991_S55	18	M	0	Genus
Fusobacteriaceae.unclassified	Fecal	A	S203991_S55	18	M	0	Genus
Fusobacterium	Fecal	A	S203991_S55	18	M	0	Genus
Gabonibacter	Fecal	A	S203991_S55	18	M	0	Genus
Gammaproteobacteria.unclassified	Fecal	A	S203991_S55	18	M	0	Genus
Gardnerella	Fecal	A	S203991_S55	18	M	0	Genus
Gemella	Fecal	A	S203991_S55	18	M	0	Genus
Gemmiger	Fecal	A	S203991_S55	18	M	0	Genus
Gleimia	Fecal	A	S203991_S55	18	M	0	Genus
Granulicatella	Fecal	A	S203991_S55	18	M	0	Genus
Haemophilus	Fecal	A	S203991_S55	18	M	0	Genus
Hafnia	Fecal	A	S203991_S55	18	M	0	Genus
Harryflintia	Fecal	A	S203991_S55	18	M	0	Genus
Holdemanella	Fecal	A	S203991_S55	18	M	0	Genus
Holdemania	Fecal	A	S203991_S55	18	M	0	Genus
Howardella	Fecal	A	S203991_S55	18	M	0	Genus
Hungatella	Fecal	A	S203991_S55	18	M	0	Genus
Hydrogeniiclostridium	Fecal	A	S203991_S55	18	M	0	Genus
Ihubacter	Fecal	A	S203991_S55	18	M	0	Genus
Intestinibacter	Fecal	A	S203991_S55	18	M	0	Genus
Intestinimonas	Fecal	A	S203991_S55	18	M	0.0006	Genus
Klebsiella	Fecal	A	S203991_S55	18	M	0	Genus
Lachnoanaerobaculum	Fecal	A	S203991_S55	18	M	0	Genus
Lachnospira	Fecal	A	S203991_S55	18	M	0	Genus
Lachnospiraceae.unclassified	Fecal	A	S203991_S55	18	M	0	Genus
Lacticaseibacillus	Fecal	A	S203991_S55	18	M	0.107	Genus
Lactiplantibacillus	Fecal	A	S203991_S55	18	M	0	Genus
Lactobacillaceae.unclassified	Fecal	A	S203991_S55	18	M	0	Genus
Lactobacillales.unclassified	Fecal	A	S203991_S55	18	M	0	Genus
Lactobacillus	Fecal	A	S203991_S55	18	M	0	Genus
Lactococcus	Fecal	A	S203991_S55	18	M	0	Genus
Lancefieldella	Fecal	A	S203991_S55	18	M	0	Genus
Latilactobacillus	Fecal	A	S203991_S55	18	M	0	Genus
Lautropia	Fecal	A	S203991_S55	18	M	0	Genus
Lawsonella	Fecal	A	S203991_S55	18	M	0	Genus
Lawsonibacter	Fecal	A	S203991_S55	18	M	0	Genus
Leptotrichia	Fecal	A	S203991_S55	18	M	0	Genus
Leptotrichiaceae.unclassified	Fecal	A	S203991_S55	18	M	0	Genus
Ligilactobacillus	Fecal	A	S203991_S55	18	M	0	Genus
Limosilactobacillus	Fecal	A	S203991_S55	18	M	0	Genus
Longibaculum	Fecal	A	S203991_S55	18	M	0	Genus
Longicatena	Fecal	A	S203991_S55	18	M	0	Genus
Mageeibacillus	Fecal	A	S203991_S55	18	M	0	Genus
Mailhella	Fecal	A	S203991_S55	18	M	0	Genus
Massilimicrobiota	Fecal	A	S203991_S55	18	M	0	Genus
Massiliprevotella	Fecal	A	S203991_S55	18	M	0	Genus
Mediterraneibacter	Fecal	A	S203991_S55	18	M	0	Genus
Megamonas	Fecal	A	S203991_S55	18	M	0	Genus
Megasphaera	Fecal	A	S203991_S55	18	M	0.0136	Genus
Merdimonas	Fecal	A	S203991_S55	18	M	0	Genus
Metamycoplasma	Fecal	A	S203991_S55	18	M	0	Genus
Metaprevotella	Fecal	A	S203991_S55	18	M	0	Genus
Methanobrevibacter	Fecal	A	S203991_S55	18	M	0	Genus
Methanosphaera	Fecal	A	S203991_S55	18	M	0	Genus
Micrococcales.unclassified	Fecal	A	S203991_S55	18	M	0	Genus
Mobiluncus	Fecal	A	S203991_S55	18	M	0	Genus
Mogibacterium	Fecal	A	S203991_S55	18	M	0	Genus
Monoglobus	Fecal	A	S203991_S55	18	M	0	Genus
Moryella	Fecal	A	S203991_S55	18	M	0	Genus
Murdochiella	Fecal	A	S203991_S55	18	M	0	Genus
Muribaculaceae.unclassified	Fecal	A	S203991_S55	18	M	0	Genus
Mycobacteriales.unclassified	Fecal	A	S203991_S55	18	M	0	Genus
Mycoplasmopsis	Fecal	A	S203991_S55	18	M	0	Genus
Negativibacillus	Fecal	A	S203991_S55	18	M	0	Genus
Negativicoccus	Fecal	A	S203991_S55	18	M	0	Genus
Negativicutes.unclassified	Fecal	A	S203991_S55	18	M	0.001	Genus
Neglecta	Fecal	A	S203991_S55	18	M	0	Genus
Neisseria	Fecal	A	S203991_S55	18	M	0	Genus
Neisseriaceae.unclassified	Fecal	A	S203991_S55	18	M	0	Genus
Odoribacter	Fecal	A	S203991_S55	18	M	0	Genus
Olsenella	Fecal	A	S203991_S55	18	M	0	Genus
Oribacterium	Fecal	A	S203991_S55	18	M	0	Genus
Oscillibacter	Fecal	A	S203991_S55	18	M	0	Genus
Oxalobacteraceae.unclassified	Fecal	A	S203991_S55	18	M	0	Genus
Parabacteroides	Fecal	A	S203991_S55	18	M	0.0222	Genus
Parasutterella	Fecal	A	S203991_S55	18	M	0.0972	Genus
Parolsenella	Fecal	A	S203991_S55	18	M	0	Genus
Parvimonas	Fecal	A	S203991_S55	18	M	0	Genus
Pasteurellaceae.unclassified	Fecal	A	S203991_S55	18	M	0	Genus
Pediococcus	Fecal	A	S203991_S55	18	M	0	Genus
Pedobacter	Fecal	A	S203991_S55	18	M	0	Genus
Pelomonas	Fecal	A	S203991_S55	18	M	0	Genus
Peptoanaerobacter	Fecal	A	S203991_S55	18	M	0	Genus
Peptococcus	Fecal	A	S203991_S55	18	M	0	Genus
Peptoniphilaceae.unclassified	Fecal	A	S203991_S55	18	M	0	Genus
Peptoniphilus	Fecal	A	S203991_S55	18	M	0	Genus
Peptostreptococcaceae.unclassified	Fecal	A	S203991_S55	18	M	0	Genus
Peptostreptococcus	Fecal	A	S203991_S55	18	M	0	Genus
Phascolarctobacterium	Fecal	A	S203991_S55	18	M	0	Genus
Phocaeicola	Fecal	A	S203991_S55	18	M	0	Genus
Phyllobacteriaceae.unclassified	Fecal	A	S203991_S55	18	M	0	Genus
Porphyromonadaceae.unclassified	Fecal	A	S203991_S55	18	M	0	Genus
Porphyromonas	Fecal	A	S203991_S55	18	M	0	Genus
Prevotella	Fecal	A	S203991_S55	18	M	0	Genus
Prevotellaceae.unclassified	Fecal	A	S203991_S55	18	M	0	Genus
Prevotellamassilia	Fecal	A	S203991_S55	18	M	0	Genus
Proteobacteria.unclassified	Fecal	A	S203991_S55	18	M	0	Genus
Proteus	Fecal	A	S203991_S55	18	M	0	Genus
Providencia	Fecal	A	S203991_S55	18	M	0	Genus
Pseudescherichia	Fecal	A	S203991_S55	18	M	0	Genus
Pseudoflavonifractor	Fecal	A	S203991_S55	18	M	0	Genus
Pseudomonas	Fecal	A	S203991_S55	18	M	0.0048	Genus
Pseudoramibacter	Fecal	A	S203991_S55	18	M	0	Genus
Ralstonia	Fecal	A	S203991_S55	18	M	0	Genus
Rhizobiaceae.unclassified	Fecal	A	S203991_S55	18	M	0	Genus
Rhodanobacter	Fecal	A	S203991_S55	18	M	0	Genus
Romboutsia	Fecal	A	S203991_S55	18	M	0.0006	Genus
Roseburia	Fecal	A	S203991_S55	18	M	0	Genus
Rothia	Fecal	A	S203991_S55	18	M	0	Genus
Ruminococcaceae.unclassified	Fecal	A	S203991_S55	18	M	0	Genus
Ruminococcus	Fecal	A	S203991_S55	18	M	0	Genus
Ruminococcus2	Fecal	A	S203991_S55	18	M	0	Genus
Ruthenibacterium	Fecal	A	S203991_S55	18	M	0	Genus
Scardovia	Fecal	A	S203991_S55	18	M	0	Genus
Schaalia	Fecal	A	S203991_S55	18	M	0	Genus
Schwartzia	Fecal	A	S203991_S55	18	M	0	Genus
Selenomonadaceae.unclassified	Fecal	A	S203991_S55	18	M	0	Genus
Selenomonadales.unclassified	Fecal	A	S203991_S55	18	M	0	Genus
Selenomonas	Fecal	A	S203991_S55	18	M	0	Genus
Sellimonas	Fecal	A	S203991_S55	18	M	0	Genus
Senegalimassilia	Fecal	A	S203991_S55	18	M	0	Genus
Shuttleworthia	Fecal	A	S203991_S55	18	M	0	Genus
Slackia	Fecal	A	S203991_S55	18	M	0	Genus
Sneathia	Fecal	A	S203991_S55	18	M	0	Genus
Solobacterium	Fecal	A	S203991_S55	18	M	0	Genus
Sphingomonas	Fecal	A	S203991_S55	18	M	0	Genus
Sporobacter	Fecal	A	S203991_S55	18	M	0	Genus
SR1.unclassified	Fecal	A	S203991_S55	18	M	0	Genus
Staphylococcaceae.unclassified	Fecal	A	S203991_S55	18	M	0	Genus
Staphylococcus	Fecal	A	S203991_S55	18	M	0	Genus
Stomatobaculum	Fecal	A	S203991_S55	18	M	0	Genus
Streptococcaceae.unclassified	Fecal	A	S203991_S55	18	M	0	Genus
Streptococcus	Fecal	A	S203991_S55	18	M	0	Genus
Streptophyta.unclassified	Fecal	A	S203991_S55	18	M	0	Genus
Subdoligranulum	Fecal	A	S203991_S55	18	M	0	Genus
Succiniclasticum	Fecal	A	S203991_S55	18	M	0	Genus
Succinivibrio	Fecal	A	S203991_S55	18	M	0	Genus
Sutterella	Fecal	A	S203991_S55	18	M	0	Genus
Sutterellaceae.unclassified	Fecal	A	S203991_S55	18	M	0	Genus
Synergistaceae.unclassified	Fecal	A	S203991_S55	18	M	0	Genus
Tannerella	Fecal	A	S203991_S55	18	M	0	Genus
Terrisporobacter	Fecal	A	S203991_S55	18	M	0	Genus
Treponema	Fecal	A	S203991_S55	18	M	0	Genus
Turicibacter	Fecal	A	S203991_S55	18	M	0	Genus
Varibaculum	Fecal	A	S203991_S55	18	M	0	Genus
Veillonella	Fecal	A	S203991_S55	18	M	0.039	Genus
Veillonellaceae.unclassified	Fecal	A	S203991_S55	18	M	0	Genus
Victivallis	Fecal	A	S203991_S55	18	M	0	Genus
Xanthomonas	Fecal	A	S203991_S55	18	M	0	Genus
Yersiniaceae.unclassified	Fecal	A	S203991_S55	18	M	0	Genus
Abiotrophia	Fecal	A	S203995_S53	18	M	0	Genus
Acidaminococcaceae.unclassified	Fecal	A	S203995_S53	18	M	0	Genus
Acidaminococcus	Fecal	A	S203995_S53	18	M	0	Genus
Acinetobacter	Fecal	A	S203995_S53	18	M	0	Genus
Actinobacteria.unclassified	Fecal	A	S203995_S53	18	M	0	Genus
Actinomyces	Fecal	A	S203995_S53	18	M	0	Genus
Actinomycetaceae.unclassified	Fecal	A	S203995_S53	18	M	0	Genus
Adlercreutzia	Fecal	A	S203995_S53	18	M	0	Genus
Aerococcus	Fecal	A	S203995_S53	18	M	0	Genus
Agathobacter	Fecal	A	S203995_S53	18	M	0	Genus
Agathobaculum	Fecal	A	S203995_S53	18	M	0	Genus
Agrilactobacillus	Fecal	A	S203995_S53	18	M	0	Genus
Akkermansia	Fecal	A	S203995_S53	18	M	0	Genus
Alcaligenaceae.unclassified	Fecal	A	S203995_S53	18	M	0	Genus
Alistipes	Fecal	A	S203995_S53	18	M	0.0096	Genus
Allisonella	Fecal	A	S203995_S53	18	M	0	Genus
Alloprevotella	Fecal	A	S203995_S53	18	M	0	Genus
Alloscardovia	Fecal	A	S203995_S53	18	M	0	Genus
Alphaproteobacteria.unclassified	Fecal	A	S203995_S53	18	M	0	Genus
Amedibacillus	Fecal	A	S203995_S53	18	M	0	Genus
Amniculibacterium	Fecal	A	S203995_S53	18	M	0	Genus
Anaerobutyricum	Fecal	A	S203995_S53	18	M	0	Genus
Anaerocella	Fecal	A	S203995_S53	18	M	0	Genus
Anaerococcus	Fecal	A	S203995_S53	18	M	0	Genus
Anaerofustis	Fecal	A	S203995_S53	18	M	0	Genus
Anaeroglobus	Fecal	A	S203995_S53	18	M	0	Genus
Anaeromassilibacillus	Fecal	A	S203995_S53	18	M	0	Genus
Anaerostipes	Fecal	A	S203995_S53	18	M	0	Genus
Anaerotignum	Fecal	A	S203995_S53	18	M	0	Genus
Anaerotruncus	Fecal	A	S203995_S53	18	M	0	Genus
Asteroleplasma	Fecal	A	S203995_S53	18	M	0	Genus
Atopobiaceae.unclassified	Fecal	A	S203995_S53	18	M	0	Genus
Atopobium	Fecal	A	S203995_S53	18	M	0	Genus
Bacillales.unclassified	Fecal	A	S203995_S53	18	M	0	Genus
Bacilli.unclassified	Fecal	A	S203995_S53	18	M	0	Genus
Bacteria.unclassified	Fecal	A	S203995_S53	18	M	0	Genus
Bacteroidaceae.unclassified	Fecal	A	S203995_S53	18	M	0.0004	Genus
Bacteroidales.unclassified	Fecal	A	S203995_S53	18	M	0.0004	Genus
Bacteroides	Fecal	A	S203995_S53	18	M	0.1096	Genus
Bacteroidetes.unclassified	Fecal	A	S203995_S53	18	M	0	Genus
Bariatricus	Fecal	A	S203995_S53	18	M	0	Genus
Barnesiella	Fecal	A	S203995_S53	18	M	0	Genus
Beduinibacterium	Fecal	A	S203995_S53	18	M	0	Genus
Betaproteobacteria.unclassified	Fecal	A	S203995_S53	18	M	0	Genus
Bifidobacteriaceae.unclassified	Fecal	A	S203995_S53	18	M	0	Genus
Bifidobacterium	Fecal	A	S203995_S53	18	M	0.0014	Genus
Bilophila	Fecal	A	S203995_S53	18	M	0.0016	Genus
Blastocatellaceae.unclassified	Fecal	A	S203995_S53	18	M	0	Genus
Blautia	Fecal	A	S203995_S53	18	M	0	Genus
Bulleidia	Fecal	A	S203995_S53	18	M	0	Genus
Burkholderia	Fecal	A	S203995_S53	18	M	0	Genus
Butyricimonas	Fecal	A	S203995_S53	18	M	0	Genus
Campylobacter	Fecal	A	S203995_S53	18	M	0	Genus
Candidatus_Saccharibacteria.unclassified	Fecal	A	S203995_S53	18	M	0	Genus
Capnocytophaga	Fecal	A	S203995_S53	18	M	0	Genus
Cardiobacterium	Fecal	A	S203995_S53	18	M	0	Genus
Carnobacteriaceae.unclassified	Fecal	A	S203995_S53	18	M	0	Genus
Catabacter	Fecal	A	S203995_S53	18	M	0	Genus
Catenibacterium	Fecal	A	S203995_S53	18	M	0	Genus
Catonella	Fecal	A	S203995_S53	18	M	0	Genus
Caulobacter	Fecal	A	S203995_S53	18	M	0	Genus
Centipeda	Fecal	A	S203995_S53	18	M	0	Genus
Christensenella	Fecal	A	S203995_S53	18	M	0	Genus
Chryseobacterium	Fecal	A	S203995_S53	18	M	0	Genus
Citrobacter	Fecal	A	S203995_S53	18	M	0	Genus
Cloacibacillus	Fecal	A	S203995_S53	18	M	0	Genus
Clostridia.unclassified	Fecal	A	S203995_S53	18	M	0	Genus
[truncated: 39,677 more rows]

## Sheet: Genus RA by Time Interval
Genus	day.bin	Formula A Relative Abundance	Formula B Relative Abundance
Acidaminococcus	[0,2]	0	0.00338158
Agathobacter	[0,2]	0.00118758	9.39894e-05
Akkermansia	[0,2]	0.0440205	0.111716
Alistipes	[0,2]	0.068536	0.00250236
Anaerobutyricum	[0,2]	0.00603793	0.00474646
Anaeroglobus	[0,2]	0	0
Anaerostipes	[0,2]	0.0125254	0.000375958
Anaerotignum	[0,2]	0	0.000187979
Bacteria.unclassified	[0,2]	0.0227656	0.00357683
Bacteroidaceae.unclassified	[0,2]	0.000821401	0.02674
Bacteroidales.unclassified	[0,2]	0.000372283	0
Bacteroides	[0,2]	0.0213851	0.0251106
Barnesiella	[0,2]	0.00453856	0
Bifidobacterium	[0,2]	0.0651649	0.05856
Bilophila	[0,2]	0.00587769	0.00103047
Blautia	[0,2]	0.0553008	0.0128554
Butyricimonas	[0,2]	0.000279213	0.000320998
Catenibacterium	[0,2]	0.00200102	0.00197184
Cloacibacillus	[0,2]	0.00301966	0
Clostridiales.unclassified	[0,2]	0.0252718	0.00265476
Clostridium_XlVa	[0,2]	0.000251838	0.00344686
Collinsella	[0,2]	0.0350994	0.025279
Corynebacterium	[0,2]	0	0.000458568
Desulfovibrio	[0,2]	0.00298544	0.000366855
Dialister	[0,2]	0.00246638	0.00690822
Dorea	[0,2]	0.00395551	0.00283368
Dysosmobacter	[0,2]	0.0065363	0.00736929
Eggerthella	[0,2]	0.00151103	0.0061563
Enterobacterales.unclassified	[0,2]	0	0
Enterobacteriaceae.unclassified	[0,2]	0	0.00564039
Enterocloster	[0,2]	0.00664853	0.000824776
Enterococcus	[0,2]	0	0
Erysipelotrichaceae.unclassified	[0,2]	0.00065478	0.00519609
Escherichia/Shigella	[0,2]	0.0220118	0.00868251
Eubacteriaceae.unclassified	[0,2]	0	0.00577343
Faecalibacterium	[0,2]	0.0161411	0.028605
Fannyhessea	[0,2]	0	0
Firmicutes.unclassified	[0,2]	0.00800678	0.00155913
Flavonifractor	[0,2]	0.00136072	0.00333947
Flintibacter	[0,2]	0	0.0026787
Fusicatenibacter	[0,2]	0.00774855	0.000553696
Fusobacterium	[0,2]	0	0.140806
Gardnerella	[0,2]	0	0.000563936
Gemmiger	[0,2]	0.00132599	0.0427951
Holdemanella	[0,2]	0.00180667	0
Klebsiella	[0,2]	0	0
Lachnospiraceae.unclassified	[0,2]	0.0289855	0.0114135
Lacticaseibacillus	[0,2]	0	0
Lactobacillus	[0,2]	0	0.0407445
Lancefieldella	[0,2]	0	0
Ligilactobacillus	[0,2]	0	0.000275141
Limosilactobacillus	[0,2]	0	0.00343926
Longicatena	[0,2]	0	0.00382187
Massiliprevotella	[0,2]	0.0199172	0
Mediterraneibacter	[0,2]	0.0028852	0.00651167
Megasphaera	[0,2]	0.0603909	0
Merdimonas	[0,2]	0	0
Methanobrevibacter	[0,2]	0.0245858	0.00298069
Mogibacterium	[0,2]	0	0.00298069
Odoribacter	[0,2]	0.00210395	0
Oscillibacter	[0,2]	0.0102014	0.000610931
Parabacteroides	[0,2]	0.0128635	0.0101886
Parasutterella	[0,2]	0.0640173	0.000187979
Phascolarctobacterium	[0,2]	0	0.000320998
Phocaeicola	[0,2]	0.00646837	0.241746
Prevotella	[0,2]	0.110894	0.000412712
Romboutsia	[0,2]	0.0108097	0.00110056
Ruminococcaceae.unclassified	[0,2]	0.0850525	0.0145776
Ruminococcus2	[0,2]	0.00278698	0.00760907
Ruthenibacterium	[0,2]	0.00337463	0.0121281
Schaalia	[0,2]	0	0.000917137
Sellimonas	[0,2]	0.00916692	0.000164955
Staphylococcus	[0,2]	0	0
Streptococcus	[0,2]	0.0322939	0.0046774
Subdoligranulum	[0,2]	0	0
Succiniclasticum	[0,2]	0.0156176	0
Succinivibrio	[0,2]	0	0.0319622
Sutterella	[0,2]	0.000930709	0.0226016
Veillonella	[0,2]	0.0216855	0.000187979
Yersiniaceae.unclassified	[0,2]	0	0
Acidaminococcus	(2,5]	0.00589178	0.00271704
Agathobacter	(2,5]	8.09461e-05	0
Akkermansia	(2,5]	0.097066	0.0975455
Alistipes	(2,5]	0.0301504	0.0087896
Anaerobutyricum	(2,5]	0.00607949	0.000754043
Anaeroglobus	(2,5]	0	0
Anaerostipes	(2,5]	0.0129811	0.000424242
Anaerotignum	(2,5]	0.000356735	0.00248354
Bacteria.unclassified	(2,5]	0.018011	0.0104894
Bacteroidaceae.unclassified	(2,5]	0.00285603	0.0144925
Bacteroidales.unclassified	(2,5]	0.000865599	0.000201966
Bacteroides	(2,5]	0.0555782	0.0188371
Barnesiella	(2,5]	0.00405941	0.00195234
Bifidobacterium	(2,5]	0.0452868	0.0508503
Bilophila	(2,5]	0.0044816	0.00223267
Blautia	(2,5]	0.0157791	0.0170037
Butyricimonas	(2,5]	0.00422385	0.00515013
Catenibacterium	(2,5]	0.00121476	0.000342551
Cloacibacillus	(2,5]	0.00482072	0
Clostridiales.unclassified	(2,5]	0.0161736	0.0160881
Clostridium_XlVa	(2,5]	0.000389574	0.00557425
Collinsella	(2,5]	0.0264057	0.0231468
Corynebacterium	(2,5]	3.03168e-05	0.00137776
Desulfovibrio	(2,5]	0.00181116	0
Dialister	(2,5]	0.00154099	0.00273746
Dorea	(2,5]	0.00103251	0.00346293
Dysosmobacter	(2,5]	0.000810729	0.00797268
Eggerthella	(2,5]	0.000143423	0.00978124
Enterobacterales.unclassified	(2,5]	0.0017367	0.00356806
Enterobacteriaceae.unclassified	(2,5]	0.0124435	0.0191832
Enterocloster	(2,5]	0.00962077	0.00131031
Enterococcus	(2,5]	0.0205034	0.000393939
Erysipelotrichaceae.unclassified	(2,5]	0.00516133	0.00841066
Escherichia/Shigella	(2,5]	0.119207	0.0709585
Eubacteriaceae.unclassified	(2,5]	0	0.00436364
Faecalibacterium	(2,5]	0.0205204	0.017005
Fannyhessea	(2,5]	0	0.0119581
Firmicutes.unclassified	(2,5]	0.00403088	0.00117616
Flavonifractor	(2,5]	0.000454243	0.00916621
Flintibacter	(2,5]	0.000815477	0.00149493
Fusicatenibacter	(2,5]	0.00111081	0.006626
Fusobacterium	(2,5]	2.76587e-05	0.00317987
Gardnerella	(2,5]	0	0
Gemmiger	(2,5]	7.95602e-05	0.0210591
Holdemanella	(2,5]	0.00272029	0.00145678
Klebsiella	(2,5]	0.0288384	0.0111799
Lachnospiraceae.unclassified	(2,5]	0.0138488	0.0173117
Lacticaseibacillus	(2,5]	0.000530256	0
Lactobacillus	(2,5]	0.00373146	0.0378725
Lancefieldella	(2,5]	0	0.000435974
Ligilactobacillus	(2,5]	0.00576736	0.0013702
Limosilactobacillus	(2,5]	0.00122481	0.0262903
Longicatena	(2,5]	0	0.0252139
Massiliprevotella	(2,5]	0.0047335	0
Mediterraneibacter	(2,5]	0.00074729	0.00477829
Megasphaera	(2,5]	0.0145752	0.000560538
Merdimonas	(2,5]	0	0.000969697
Methanobrevibacter	(2,5]	0.0345244	0.0639013
Mogibacterium	(2,5]	0.00119058	0.00373008
Odoribacter	(2,5]	0.00655998	0.000841524
Oscillibacter	(2,5]	0.00786613	0
Parabacteroides	(2,5]	0.0143313	0.00989639
Parasutterella	(2,5]	0.0240288	0
Phascolarctobacterium	(2,5]	0.0160031	0.000435974
Phocaeicola	(2,5]	0.0237851	0.176017
Prevotella	(2,5]	0.0458447	0
Romboutsia	(2,5]	0.00534043	0.00401719
Ruminococcaceae.unclassified	(2,5]	0.0570609	0.0199822
Ruminococcus2	(2,5]	0.00126591	0.0144925
Ruthenibacterium	(2,5]	0.00120238	0.00917843
Schaalia	(2,5]	0.000576735	0.00202417
Sellimonas	(2,5]	0.000813397	0
Staphylococcus	(2,5]	0.000127285	0.00177504
Streptococcus	(2,5]	0.0737724	0.0132349
Subdoligranulum	(2,5]	0.000460183	0
Succiniclasticum	(2,5]	0.00663634	0.000875185
Succinivibrio	(2,5]	0	0
Sutterella	(2,5]	0.00975765	0.0206741
Veillonella	(2,5]	0.0151555	0.000245407
Yersiniaceae.unclassified	(2,5]	0.00216354	0
Acidaminococcus	(5,10]	0.00419431	0.0433095
Agathobacter	(5,10]	0	0
Akkermansia	(5,10]	0.143404	0.0681262
Alistipes	(5,10]	0.0403991	0.0378021
Anaerobutyricum	(5,10]	0.00099223	0.00100029
Anaeroglobus	(5,10]	0	0.0140852
Anaerostipes	(5,10]	0.00057065	0.000439721
Anaerotignum	(5,10]	0.00121545	0.00279718
Bacteria.unclassified	(5,10]	0.0106001	0.00430562
Bacteroidaceae.unclassified	(5,10]	0.0168915	0.0117539
Bacteroidales.unclassified	(5,10]	0.0013308	0.00272122
Bacteroides	(5,10]	0.0968923	0.0321434
Barnesiella	(5,10]	0.001808	0.00166643
Bifidobacterium	(5,10]	0.018338	0.0163542
Bilophila	(5,10]	0.00583578	0.0029687
Blautia	(5,10]	0.00865138	0.0150661
Butyricimonas	(5,10]	0.00672998	0.00114864
Catenibacterium	(5,10]	0.00297953	0.000131492
Cloacibacillus	(5,10]	0.0148147	0.0210061
Clostridiales.unclassified	(5,10]	0.00781236	0.00314081
Clostridium_XlVa	(5,10]	0.00086259	0.00492359
Collinsella	(5,10]	0.00665817	0.00882009
Corynebacterium	(5,10]	0	0.0032127
Desulfovibrio	(5,10]	0.00262193	0.000295095
Dialister	(5,10]	0.00179038	0.00213538
Dorea	(5,10]	0.000536978	0.000295491
Dysosmobacter	(5,10]	0.00110199	0.00509215
Eggerthella	(5,10]	0.000799162	0.0253661
Enterobacterales.unclassified	(5,10]	0.00223265	0.00105659
Enterobacteriaceae.unclassified	(5,10]	0.00712253	0.0397528
Enterocloster	(5,10]	0.0059531	0.023406
Enterococcus	(5,10]	0.0712737	0.000771523
Erysipelotrichaceae.unclassified	(5,10]	0.00634465	0.0161862
Escherichia/Shigella	(5,10]	0.153915	0.114082
Eubacteriaceae.unclassified	(5,10]	0	0.00222025
Faecalibacterium	(5,10]	0.00591181	0.00134206
Fannyhessea	(5,10]	0	0.016832
Firmicutes.unclassified	(5,10]	0.000649052	0.00015968
Flavonifractor	(5,10]	0.000908776	0.00469809
Flintibacter	(5,10]	0.00210542	0.000726787
Fusicatenibacter	(5,10]	0	8.58664e-05
Fusobacterium	(5,10]	6.54607e-05	0.0031459
Gardnerella	(5,10]	0	0.00582278
Gemmiger	(5,10]	0	0.00325129
Holdemanella	(5,10]	0.00189276	0.000911003
Klebsiella	(5,10]	0.0906732	0.00837993
Lachnospiraceae.unclassified	(5,10]	0.00374088	0.0097985
Lacticaseibacillus	(5,10]	0.0166712	0.00107494
Lactobacillus	(5,10]	0.000374906	0.0425143
Lancefieldella	(5,10]	0	0.00442618
Ligilactobacillus	(5,10]	0	0.000621413
Limosilactobacillus	(5,10]	0	0.0222118
Longicatena	(5,10]	0	0.00611989
Massiliprevotella	(5,10]	0.00217191	0.0257618
Mediterraneibacter	(5,10]	3.63671e-05	0.00174218
Megasphaera	(5,10]	0.00966277	0.0309114
Merdimonas	(5,10]	0	0.00391553
Methanobrevibacter	(5,10]	0.00958051	0.011806
Mogibacterium	(5,10]	0	0.002153
Odoribacter	(5,10]	0.000396387	0.00283824
Oscillibacter	(5,10]	0.00282857	5.13898e-05
Parabacteroides	(5,10]	0.0118094	0.0148594
Parasutterella	(5,10]	0.0491946	0
Phascolarctobacterium	(5,10]	0.0137414	0.00961489
Phocaeicola	(5,10]	0.0756333	0.113321
Prevotella	(5,10]	0.00986703	0.00360757
Romboutsia	(5,10]	0.00269242	0.00118602
Ruminococcaceae.unclassified	(5,10]	0.00955511	0.0113218
Ruminococcus2	(5,10]	0.000984476	0.0113212
Ruthenibacterium	(5,10]	0.000684238	0.00831633
Schaalia	(5,10]	9.79144e-05	0.00599715
Sellimonas	(5,10]	0.00124296	0.0154008
Staphylococcus	(5,10]	0	0.0023566
Streptococcus	(5,10]	0.00123472	0.00780517
Subdoligranulum	(5,10]	0	0.00563187
Succiniclasticum	(5,10]	0	0.0013339
Succinivibrio	(5,10]	0	0
Sutterella	(5,10]	0.00650693	0.00969764
Veillonella	(5,10]	0.00741819	0.00719597
Yersiniaceae.unclassified	(5,10]	0.0022006	0

## Sheet: LMM Participant Estimates
Patient ID	Formula (scFOS = 1)	In Tempted Analysis	LMM Model Predicted Shannon Day 0	High Entero Burden in Any sample (>/= 20% in sample)	LMM Model Predicted Enterobacteriaceae RA at Day 10	LMM Model Predicted High Entero- Burden
1	0	1	2.43	1	0.498275	1
2	1	1	3.64	0	0.203933	1
3	0	1	3.01	0	0.0402974	0
4	1	0	3.46	0	0.228845	1
5	1	1	3.56	0	0.16567	0
7	0	1	2.43	0	0.0473888	0
8	1	1	3.68	1	0.301753	1
9	1	0	2.77	1	0.779595	1
12	1	1	3.51	0	0.248036	1
13	0	1	3.03	1	0.374675	1
14	1	1	2.8	1	0.396899	1
15	1	1	2.39	0	0.206778	1
16	0	1	3.03	0	0.0603021	0
17	0	1	2.58	0	0.166367	0
18	1	1	2.79	1	0.407253	1
19	1	1	2.44	1	0.671903	1
20	0	0	2.77	0	0.0498802	0
Variable	NF-EN (n=7)	SCFOS (n=10)	Std. Mean Diff	p-value (WRS numeric, Fisher Exact categorical)
Model Predicted Shannon Day 0 (mean (SD))	2.75 (0.28)	3.10 (0.51)	0.848	0.203726
Entero Dominance during study period (>/= 20% in sample) (N (%))	2 ( 28.6)	5 ( 50.0)	0.45	0.622
Predicted Entero Dominance by LMMs (N (%))	2 ( 28.6)	9 ( 90.0)	1.602	0.035
pred_RA Enterobacteriaceae_day10 (mean (SD))	0.18 (0.19)	0.36 (0.21)	0.931	0.0508199

## Sheet: TEMPTED NF-EN & scFOS-EN
ASV #	Kingdom	Phylum	Class	Order	Family	Genus	PC1	PC2	PC3		pid	PC1	PC2	PC3
ASV4	Bacteria	Proteobacteria	Gammaproteobacteria	Enterobacterales	Enterobacteriaceae	Klebsiella	0.0844068	0.0307018	0.241462		2	0.400161	-0.189675	-0.296578
ASV69	Bacteria	Proteobacteria	Betaproteobacteria	Burkholderiales	Sutterellaceae	Sutterella	-0.0537821	-0.155033	0.224704		5	-0.215677	-0.263578	-0.664265
ASV121	Bacteria	Proteobacteria	Gammaproteobacteria	Enterobacterales	Enterobacteriaceae	Enterobacteriaceae.unclassified	0.00231946	0.128315	0.189971		8	0.202406	-0.0935137	0.302794
ASV108	Bacteria	Proteobacteria	Gammaproteobacteria	Enterobacterales	Enterobacteriaceae	Escherichia/Shigella	0.0282923	0.115099	0.153329		12	0.406841	-0.102742	0.108956
ASV122	Bacteria	Firmicutes	Clostridia	Clostridiales	Ruminococcaceae	Ruthenibacterium	-0.0828086	0.0970897	0.150546		14	0.257726	-0.271921	0.146648
ASV183	Bacteria	Firmicutes	Clostridia	Clostridiales	Ruminococcaceae	Flavonifractor	-0.132084	-0.0197136	0.139718		15	-0.0126348	0.21186	-0.426147
ASV58	Bacteria	Firmicutes	Negativicutes	Acidaminococcales	Acidaminococcaceae	Phascolarctobacterium	0.0551322	0.151201	0.134014		18	0.049529	0.163854	-0.0811985
ASV269	Bacteria	Bacteroidetes	Bacteroidia	Bacteroidales	Bacteroidaceae	Bacteroidaceae.unclassified	-0.0554766	0.0153251	0.130275		19	0.342456	0.0282974	-0.00554711
ASV175	Bacteria	Synergistetes	Synergistia	Synergistales	Synergistaceae	Cloacibacillus	0.0892241	0.029842	0.126064		1	-0.137807	0.108568	0.109561
ASV2	Bacteria	Proteobacteria	Gammaproteobacteria	Enterobacterales	Enterobacteriaceae	Escherichia/Shigella	0.17251	0.0167595	0.125958		3	-0.395101	-0.612344	0.19432
ASV236	Bacteria	Proteobacteria	Gammaproteobacteria	Enterobacterales	Enterobacterales.unclassified	Enterobacterales.unclassified	0.0121161	0.105931	0.121249		7	-0.179725	-0.0533026	0.144186
ASV114	Bacteria	Proteobacteria	Gammaproteobacteria	Enterobacterales	Enterobacteriaceae	Enterobacteriaceae.unclassified	0.0169985	0.125588	0.106206		13	-0.147576	-0.0616188	0.25465
ASV113	Bacteria	Firmicutes	Clostridia	Clostridiales	Ruminococcaceae	Gemmiger	-0.0752981	-0.165682	0.0950866		16	0.385949	-0.523613	-0.0898446
ASV116	Bacteria	Firmicutes	Clostridia	Clostridiales	Lachnospiraceae	Ruminococcus2	-0.0595901	-0.124123	0.0920396		17	0.149745	0.247416	0.118469
ASV225	Bacteria	Firmicutes	Clostridia	Clostridiales	Lachnospiraceae	Clostridium_XlVa	-0.0984019	-0.0408888	0.0915284
ASV51	Bacteria	Bacteria.unclassified	Bacteria.unclassified	Bacteria.unclassified	Bacteria.unclassified	Bacteria.unclassified	0.0737276	0.0154848	0.089147			NF-EN (B)	scFOS-EN (A)	p value	SMD
ASV140	Bacteria	Bacteroidetes	Bacteroidia	Bacteroidales	Bacteroidaceae	Phocaeicola	0.0130756	0.1024	0.0833568		# of samples (n)	6	8
ASV48	Bacteria	Firmicutes	Negativicutes	Acidaminococcales	Acidaminococcaceae	Acidaminococcus	-0.0243231	0.163781	0.0791724		PC1 (mean (SD))	-0.054 (0.277)	0.179 (0.222)	0.105	0.929
ASV167	Bacteria	Firmicutes	Clostridia	Clostridiales	Lachnospiraceae	Anaerostipes	0.135957	0.0120918	0.0755829		PC2 (mean (SD))	-0.149 (0.345)	-0.065 (0.184)	0.564	0.305
ASV10	Bacteria	Firmicutes	Bacilli	Lactobacillales	Lactobacillaceae	Lactobacillus	0.0445932	-0.290902	0.0745629		PC3 (mean (SD))	0.122 (0.117)	-0.114 (0.325)	0.117	0.968
ASV49	Bacteria	Bacteroidetes	Bacteroidia	Bacteroidales	Bacteroidaceae	Bacteroides	-0.0162918	0.03881	0.0707738
ASV156	Bacteria	Firmicutes	Clostridia	Clostridiales	Ruminococcaceae	Oscillibacter	0.110706	0.0422457	0.0676357
ASV244	Bacteria	Firmicutes	Clostridia	Clostridiales	Lachnospiraceae	Blautia	-0.0594847	0.0509498	0.0654834
ASV300	Bacteria	Firmicutes	Clostridia	Clostridiales	Ruminococcaceae	Ruminococcaceae.unclassified	0.0598862	0.0384902	0.0575356
ASV33	Bacteria	Actinobacteria	Actinobacteria	Bifidobacteriales	Bifidobacteriaceae	Bifidobacterium	-0.00278955	-0.268566	0.0573132
ASV594	Bacteria	Firmicutes	Clostridia	Clostridiales	Ruminococcaceae	Ruminococcaceae.unclassified	-0.0246674	0.0864249	0.0568306
ASV277	Bacteria	Firmicutes	Clostridia	Clostridiales	Lachnospiraceae	Fusicatenibacter	0.0263143	-0.0305314	0.0533911
ASV87	Bacteria	Firmicutes	Bacilli	Lactobacillales	Lactobacillaceae	Limosilactobacillus	0.0204085	-0.205973	0.0527535
ASV173	Bacteria	Firmicutes	Clostridia	Clostridiales	Lachnospiraceae	Blautia	-0.132837	-0.0315725	0.052495
ASV248	Bacteria	Firmicutes	Clostridia	Clostridiales	Ruminococcaceae	Ruminococcaceae.unclassified	0.0493713	0.0532544	0.0486259
ASV169	Bacteria	Proteobacteria	Deltaproteobacteria	Desulfovibrionales	Desulfovibrionaceae	Bilophila	0.0328464	0.0623265	0.0472314
ASV28	Bacteria	Firmicutes	Bacilli	Lactobacillales	Streptococcaceae	Streptococcus	0.0821419	-0.0572899	0.0470801
ASV296	Bacteria	Firmicutes	Clostridia	Clostridiales	Lachnospiraceae	Anaerobutyricum	0.00918849	-0.0275702	0.0415333
ASV64	Bacteria	Firmicutes	Bacilli	Lactobacillales	Lactobacillaceae	Lacticaseibacillus	-0.0250725	0.126582	0.0399003
ASV208	Bacteria	Firmicutes	Clostridia	Clostridiales	Lachnospiraceae	Mediterraneibacter	0.0545022	-0.0963629	0.0394835
ASV101	Bacteria	Firmicutes	Clostridia	Clostridiales	Ruminococcaceae	Ruminococcaceae.unclassified	0.0562812	0.0589616	0.0370854
ASV691	Bacteria	Firmicutes	Erysipelotrichia	Erysipelotrichales	Erysipelotrichaceae	Clostridium_XVIII	-0.087134	0.0116768	0.0332917
ASV520	Bacteria	Firmicutes	Erysipelotrichia	Erysipelotrichales	Erysipelotrichaceae	Massilimicrobiota	-0.0458358	0.0680263	0.0330679
ASV145	Bacteria	Firmicutes	Clostridia	Clostridiales	Lachnospiraceae	Blautia	0.0130986	-0.152319	0.0328381
ASV299	Bacteria	Firmicutes	Clostridia	Clostridiales	Lachnospiraceae	Hungatella	-0.0808538	0.0145291	0.0318183
ASV424	Bacteria	Firmicutes	Clostridia	Clostridiales	Clostridiaceae_1	Clostridium_sensu_stricto	0.0642279	0.0057982	0.0300926
ASV491	Bacteria	Firmicutes	Clostridia	Clostridiales	Ruminococcaceae	Ruminococcaceae.unclassified	-0.0491387	-0.0459502	0.0294563
ASV444	Bacteria	Bacteroidetes	Bacteroidia	Bacteroidales	Bacteroidales.unclassified	Bacteroidales.unclassified	-0.0457059	0.0878895	0.0247064
ASV350	Bacteria	Firmicutes	Clostridia	Clostridiales	Eubacteriaceae	Eubacterium	-0.0150215	0.0798286	0.0169592
ASV232	Bacteria	Firmicutes	Clostridia	Clostridiales	Peptoniphilaceae	Finegoldia	-0.024548	0.0672433	0.0138054
ASV372	Bacteria	Bacteroidetes	Bacteroidia	Bacteroidales	Porphyromonadaceae	Parabacteroides	-0.0232547	0.129842	0.0104068
ASV760	Bacteria	Bacteroidetes	Bacteroidia	Bacteroidales	Bacteroidaceae	Phocaeicola	-0.0541771	0.0812655	0.00930045
ASV92	Bacteria	Actinobacteria	Actinobacteria	Bifidobacteriales	Bifidobacteriaceae	Bifidobacterium	0.0347833	-0.0668678	0.00835608
ASV272	Bacteria	Firmicutes	Clostridia	Clostridiales	Ruminococcaceae	Ruminococcaceae.unclassified	0.0259627	0.0583451	0.00620848
ASV295	Bacteria	Bacteroidetes	Bacteroidia	Bacteroidales	Bacteroidaceae	Phocaeicola	-0.0876704	-0.0192489	0.00489601
ASV373	Bacteria	Firmicutes	Clostridia	Clostridiales	Lachnospiraceae	Clostridium_XlVa	-0.110896	-0.0251456	0.00381784
ASV72	Bacteria	Bacteroidetes	Bacteroidia	Bacteroidales	Prevotellaceae	Massiliprevotella	0.129736	0.103267	0.00343722
ASV71	Bacteria	Actinobacteria	Coriobacteriia	Eggerthellales	Eggerthellaceae	Eggerthella	-0.181327	-0.14169	0.00204493
ASV124	Bacteria	Firmicutes	Clostridia	Clostridiales	Ruminococcaceae	Faecalibacterium	-0.0295611	0.0468402	0.000626318
ASV289	Bacteria	Bacteroidetes	Bacteroidia	Bacteroidales	Odoribacteraceae	Odoribacter	-0.016385	0.126321	-0.000453528
ASV22	Bacteria	Actinobacteria	Actinobacteria	Actinomycetales	Actinomycetaceae	Schaalia	0.0461138	-0.0363208	-0.00576654
ASV650	Bacteria	Firmicutes	Clostridia	Clostridiales	Lachnospiraceae	Coprococcus	0.0408181	0.0483236	-0.00699613
ASV227	Bacteria	Firmicutes	Clostridia	Clostridiales	Lachnospiraceae	Lachnospiraceae.unclassified	0.0986011	0.0365726	-0.00960814
ASV349	Bacteria	Firmicutes	Clostridia	Clostridiales	Lachnospiraceae	Dorea	0.0016198	-0.0484155	-0.00965286
ASV336	Bacteria	Firmicutes	Clostridia	Clostridiales	Lachnospiraceae	Lachnospiraceae.unclassified	-0.143844	-0.0730908	-0.0114704
ASV148	Bacteria	Firmicutes	Clostridia	Clostridiales	Lachnospiraceae	Blautia	0.187401	-0.0765193	-0.0122185
ASV261	Bacteria	Firmicutes	Clostridia	Clostridiales	Lachnospiraceae	Lachnospiraceae.unclassified	-0.0960981	-0.0736878	-0.0137122
ASV284	Bacteria	Firmicutes	Clostridia	Clostridiales	Lachnospiraceae	Anaerobutyricum	0.0767	0.0232241	-0.0138892
ASV230	Bacteria	Firmicutes	Clostridia	Clostridiales	Lachnospiraceae	Blautia	0.125072	0.0112335	-0.016025
ASV17	Bacteria	Firmicutes	Negativicutes	Veillonellales	Veillonellaceae	Veillonella	0.0238145	0.0985362	-0.0187727
ASV264	Bacteria	Bacteroidetes	Bacteroidia	Bacteroidales	Bacteroidaceae	Bacteroidaceae.unclassified	-0.138887	-0.0254097	-0.0222307
ASV14	Bacteria	Firmicutes	Bacilli	Lactobacillales	Streptococcaceae	Streptococcus	0.235491	-0.17885	-0.0241347
ASV30	Bacteria	Bacteroidetes	Bacteroidia	Bacteroidales	Rikenellaceae	Alistipes	-0.109548	0.0259322	-0.0341945
ASV138	Bacteria	Bacteroidetes	Bacteroidia	Bacteroidales	Rikenellaceae	Alistipes	0.034965	0.0648955	-0.0357769
ASV234	Bacteria	Firmicutes	Clostridia	Clostridiales	Clostridiales_Incertae_Sedis_XIII	Mogibacterium	0.03561	-0.057006	-0.0429057
ASV60	Bacteria	Bacteroidetes	Bacteroidia	Bacteroidales	Bacteroidaceae	Bacteroides	-0.157808	-0.109752	-0.046072
ASV150	Bacteria	Bacteroidetes	Bacteroidia	Bacteroidales	Bacteroidaceae	Bacteroides	-0.000340721	0.0829289	-0.0496197
ASV290	Bacteria	Bacteroidetes	Bacteroidia	Bacteroidales	Bacteroidaceae	Phocaeicola	-0.087184	0.0330764	-0.0502734
ASV37	Bacteria	Actinobacteria	Coriobacteriia	Coriobacteriales	Coriobacteriaceae	Collinsella	0.318421	-0.209048	-0.0504228
ASV7	Bacteria	Bacteroidetes	Bacteroidia	Bacteroidales	Bacteroidaceae	Phocaeicola	-0.21594	-0.24868	-0.0583395
ASV278	Bacteria	Firmicutes	Clostridia	Clostridiales	Ruminococcaceae	Dysosmobacter	-0.0434732	0.00207537	-0.058506
ASV74	Bacteria	Bacteroidetes	Bacteroidia	Bacteroidales	Porphyromonadaceae	Parabacteroides	-0.0652079	-0.0703246	-0.0643161
ASV164	Bacteria	Firmicutes	Clostridia	Clostridiales	Peptostreptococcaceae	Romboutsia	0.216614	0.0071886	-0.0717096
ASV31	Archaea	Euryarchaeota	Methanobacteria	Methanobacteriales	Methanobacteriaceae	Methanobrevibacter	0.32544	-0.138896	-0.0730966
ASV172	Bacteria	Bacteroidetes	Bacteroidia	Bacteroidales	Bacteroidaceae	Bacteroidaceae.unclassified	-0.178054	-0.106084	-0.0735759
ASV81	Bacteria	Bacteroidetes	Bacteroidia	Bacteroidales	Bacteroidaceae	Bacteroides	0.0168596	0.0388447	-0.0736996
ASV233	Bacteria	Firmicutes	Clostridia	Clostridiales	Lachnospiraceae	Anaerotignum	-0.135616	0.0282026	-0.0773062
ASV77	Bacteria	Firmicutes	Erysipelotrichia	Erysipelotrichales	Erysipelotrichaceae	Erysipelotrichaceae.unclassified	-0.0997379	0.0633963	-0.0783099
ASV176	Bacteria	Bacteroidetes	Bacteroidia	Bacteroidales	Bacteroidaceae	Bacteroidaceae.unclassified	-0.181231	-0.101909	-0.0798851
ASV311	Bacteria	Firmicutes	Clostridia	Clostridiales	Ruminococcaceae	Ruminococcaceae.unclassified	-0.045194	0.0450724	-0.0844862
ASV125	Bacteria	Firmicutes	Clostridia	Clostridiales	Ruminococcaceae	Ruminococcaceae.unclassified	0.0220351	0.0124953	-0.0887685
ASV205	Bacteria	Bacteroidetes	Bacteroidia	Bacteroidales	Bacteroidaceae	Bacteroides	-0.0150545	0.0616727	-0.0897335
ASV155	Bacteria	Bacteroidetes	Bacteroidia	Bacteroidales	Bacteroidaceae	Bacteroides	-0.0462719	0.0548379	-0.0992465
ASV136	Bacteria	Bacteroidetes	Bacteroidia	Bacteroidales	Bacteroidaceae	Bacteroides	-0.0650437	-0.0457011	-0.104007
ASV43	Bacteria	Bacteroidetes	Bacteroidia	Bacteroidales	Bacteroidaceae	Phocaeicola	0.0579641	0.15515	-0.105621
ASV161	Bacteria	Firmicutes	Clostridia	Clostridiales	Lachnospiraceae	Sellimonas	-0.0790144	0.0535574	-0.106
ASV147	Bacteria	Firmicutes	Clostridia	Clostridiales	Ruminococcaceae	Faecalibacterium	-0.0186756	-0.0616652	-0.115033
ASV39	Bacteria	Actinobacteria	Actinobacteria	Bifidobacteriales	Bifidobacteriaceae	Bifidobacterium	0.221957	-0.0570938	-0.127971
ASV303	Bacteria	Firmicutes	Erysipelotrichia	Erysipelotrichales	Erysipelotrichaceae	Holdemanella	0.0802995	-0.04629	-0.129211
ASV73	Bacteria	Firmicutes	Clostridia	Clostridiales	Lachnospiraceae	Enterocloster	-0.0981245	-0.0785636	-0.133161
ASV19	Bacteria	Proteobacteria	Betaproteobacteria	Burkholderiales	Sutterellaceae	Parasutterella	0.0143947	0.263581	-0.173238
ASV132	Bacteria	Firmicutes	Clostridia	Clostridiales	Clostridiales.unclassified	Clostridiales.unclassified	0.0326774	-0.0918475	-0.178962
ASV126	Bacteria	Bacteria.unclassified	Bacteria.unclassified	Bacteria.unclassified	Bacteria.unclassified	Bacteria.unclassified	-0.0176953	-0.0753675	-0.232747
ASV24	Bacteria	Firmicutes	Bacilli	Lactobacillales	Enterococcaceae	Enterococcus	-0.0524606	0.14682	-0.240105
ASV6	Bacteria	Verrucomicrobia	Verrucomicrobiae	Verrucomicrobiales	Akkermansiaceae	Akkermansia	0.0742443	0.0698062	-0.463025

## Sheet: TEMPTED scFOS-EN
ASV #	Kingdom	Phylum	Class	Order	Family	Genus	PC1	PC2	PC3		pid	PC1	PC2	PC3
ASV2	Bacteria	Proteobacteria	Gammaproteobacteria	Enterobacterales	Enterobacteriaceae	Escherichia/Shigella	0.451845	-0.33754	-0.0374868		2	0.441531	0.340324	-0.576562
ASV31	Archaea	Euryarchaeota	Methanobacteria	Methanobacteriales	Methanobacteriaceae	Methanobrevibacter	0.30538	0.0529714	0.0874835		5	0.371082	0.646947	0.312225
ASV6	Bacteria	Verrucomicrobia	Verrucomicrobiae	Verrucomicrobiales	Akkermansiaceae	Akkermansia	0.250778	0.257791	-0.356559		8	0.469226	-0.211859	0.524238
ASV37	Bacteria	Actinobacteria	Coriobacteriia	Coriobacteriales	Coriobacteriaceae	Collinsella	0.247971	0.0892802	-0.0316051		12	0.287471	0.0235725	0.160046
ASV7	Bacteria	Bacteroidetes	Bacteroidia	Bacteroidales	Bacteroidaceae	Phocaeicola	0.203933	0.23275	-0.041519		14	0.297416	-0.0486926	0.138581
ASV81	Bacteria	Bacteroidetes	Bacteroidia	Bacteroidales	Bacteroidaceae	Bacteroides	0.18516	0.0455167	0.145521		15	0.26219	-0.184878	-0.460548
ASV74	Bacteria	Bacteroidetes	Bacteroidia	Bacteroidales	Porphyromonadaceae	Parabacteroides	0.17411	-0.00710165	0.0740844		18	0.284595	-0.555378	0.0851225
ASV164	Bacteria	Firmicutes	Clostridia	Clostridiales	Peptostreptococcaceae	Romboutsia	0.171705	-0.110376	-0.119975		19	0.355446	-0.274233	-0.176346
ASV138	Bacteria	Bacteroidetes	Bacteroidia	Bacteroidales	Rikenellaceae	Alistipes	0.168827	0.000999341	0.169628
ASV14	Bacteria	Firmicutes	Bacilli	Lactobacillales	Streptococcaceae	Streptococcus	0.141757	0.0476863	0.143116
ASV33	Bacteria	Actinobacteria	Actinobacteria	Bifidobacteriales	Bifidobacteriaceae	Bifidobacterium	0.124364	0.0161314	0.107751
ASV30	Bacteria	Bacteroidetes	Bacteroidia	Bacteroidales	Rikenellaceae	Alistipes	0.121601	0.0702429	0.276131
ASV148	Bacteria	Firmicutes	Clostridia	Clostridiales	Lachnospiraceae	Blautia	0.102863	0.056591	-0.0574157
ASV73	Bacteria	Firmicutes	Clostridia	Clostridiales	Lachnospiraceae	Enterocloster	0.100737	0.0786207	0.141932
ASV49	Bacteria	Bacteroidetes	Bacteroidia	Bacteroidales	Bacteroidaceae	Bacteroides	0.0947004	-0.285239	0.0799473
ASV167	Bacteria	Firmicutes	Clostridia	Clostridiales	Lachnospiraceae	Anaerostipes	0.0946801	-0.0100943	0.0848205
ASV19	Bacteria	Proteobacteria	Betaproteobacteria	Burkholderiales	Sutterellaceae	Parasutterella	0.0759597	-0.387151	-0.19269
ASV169	Bacteria	Proteobacteria	Deltaproteobacteria	Desulfovibrionales	Desulfovibrionaceae	Bilophila	0.0727493	-0.141421	0.040986
ASV156	Bacteria	Firmicutes	Clostridia	Clostridiales	Ruminococcaceae	Oscillibacter	0.0711387	-0.0118413	0.0954457
ASV60	Bacteria	Bacteroidetes	Bacteroidia	Bacteroidales	Bacteroidaceae	Bacteroides	0.0676245	0.138904	0.151472
ASV39	Bacteria	Actinobacteria	Actinobacteria	Bifidobacteriales	Bifidobacteriaceae	Bifidobacterium	0.0666756	0.0114205	-0.305122
ASV136	Bacteria	Bacteroidetes	Bacteroidia	Bacteroidales	Bacteroidaceae	Bacteroides	0.0655842	0.122392	0.117397
ASV58	Bacteria	Firmicutes	Negativicutes	Acidaminococcales	Acidaminococcaceae	Phascolarctobacterium	0.0578947	-0.11677	0.0656077
ASV43	Bacteria	Bacteroidetes	Bacteroidia	Bacteroidales	Bacteroidaceae	Phocaeicola	0.0457781	-0.0675503	-0.323592
ASV77	Bacteria	Firmicutes	Erysipelotrichia	Erysipelotrichales	Erysipelotrichaceae	Erysipelotrichaceae.unclassified	0.0425674	0.0588324	-0.0376311
ASV230	Bacteria	Firmicutes	Clostridia	Clostridiales	Lachnospiraceae	Blautia	0.0409011	0.0472216	-0.0581132
ASV175	Bacteria	Synergistetes	Synergistia	Synergistales	Synergistaceae	Cloacibacillus	0.0321567	-0.061853	0.170102
ASV48	Bacteria	Firmicutes	Negativicutes	Acidaminococcales	Acidaminococcaceae	Acidaminococcus	0.0255193	-0.0937153	-0.0302579
ASV227	Bacteria	Firmicutes	Clostridia	Clostridiales	Lachnospiraceae	Lachnospiraceae.unclassified	0.0240467	0.0418072	-0.0703444
ASV101	Bacteria	Firmicutes	Clostridia	Clostridiales	Ruminococcaceae	Ruminococcaceae.unclassified	0.0198062	-0.0292865	0.122137
ASV69	Bacteria	Proteobacteria	Betaproteobacteria	Burkholderiales	Sutterellaceae	Sutterella	0.0178831	0.0132457	-0.0260941
ASV116	Bacteria	Firmicutes	Clostridia	Clostridiales	Lachnospiraceae	Ruminococcus2	0.0148231	0.0328352	-0.00652345
ASV278	Bacteria	Firmicutes	Clostridia	Clostridiales	Ruminococcaceae	Dysosmobacter	0.0146134	0.05322	0.086682
ASV4	Bacteria	Proteobacteria	Gammaproteobacteria	Enterobacterales	Enterobacteriaceae	Klebsiella	0.0100982	-0.0943474	0.0855913
ASV72	Bacteria	Bacteroidetes	Bacteroidia	Bacteroidales	Prevotellaceae	Massiliprevotella	0.0026219	0.0166282	-0.187954
ASV125	Bacteria	Firmicutes	Clostridia	Clostridiales	Ruminococcaceae	Ruminococcaceae.unclassified	0.00216695	0.151367	-0.121608
ASV249	Bacteria	Firmicutes	Clostridia	Clostridiales	Clostridiales.unclassified	Clostridiales.unclassified	-0.00152209	0.0482477	-0.069131
ASV155	Bacteria	Bacteroidetes	Bacteroidia	Bacteroidales	Bacteroidaceae	Bacteroides	-0.00466822	-0.0166503	0.0375896
ASV24	Bacteria	Firmicutes	Bacilli	Lactobacillales	Enterococcaceae	Enterococcus	-0.010918	-0.0145452	-0.215309
ASV364	Bacteria	Firmicutes	Clostridia	Clostridiales	Lachnospiraceae	Lachnospiraceae.unclassified	-0.013352	0.0127969	-0.00687535
ASV150	Bacteria	Bacteroidetes	Bacteroidia	Bacteroidales	Bacteroidaceae	Bacteroides	-0.0141401	-0.0198136	0.0540098
ASV145	Bacteria	Firmicutes	Clostridia	Clostridiales	Lachnospiraceae	Blautia	-0.0156797	0.00622867	-0.0391623
ASV296	Bacteria	Firmicutes	Clostridia	Clostridiales	Lachnospiraceae	Anaerobutyricum	-0.017258	0.0134252	0.00362163
ASV255	Bacteria	Actinobacteria	Actinobacteria	Bifidobacteriales	Bifidobacteriaceae	Bifidobacterium	-0.0212777	0.0529887	-0.175229
ASV300	Bacteria	Firmicutes	Clostridia	Clostridiales	Ruminococcaceae	Ruminococcaceae.unclassified	-0.0229709	-0.000189045	0.015411
ASV248	Bacteria	Firmicutes	Clostridia	Clostridiales	Ruminococcaceae	Ruminococcaceae.unclassified	-0.0235276	0.0270907	-0.0723556
ASV147	Bacteria	Firmicutes	Clostridia	Clostridiales	Ruminococcaceae	Faecalibacterium	-0.0237764	0.163902	-0.0954996
ASV303	Bacteria	Firmicutes	Erysipelotrichia	Erysipelotrichales	Erysipelotrichaceae	Holdemanella	-0.0267761	0.124703	-0.1053
ASV272	Bacteria	Firmicutes	Clostridia	Clostridiales	Ruminococcaceae	Ruminococcaceae.unclassified	-0.0272307	0.0272213	-0.0122867
ASV277	Bacteria	Firmicutes	Clostridia	Clostridiales	Lachnospiraceae	Fusicatenibacter	-0.0336674	-0.00700375	0.031992
ASV284	Bacteria	Firmicutes	Clostridia	Clostridiales	Lachnospiraceae	Anaerobutyricum	-0.0386719	0.0405271	-0.100176
ASV349	Bacteria	Firmicutes	Clostridia	Clostridiales	Lachnospiraceae	Dorea	-0.0413253	0.0448761	-0.0746372
ASV439	Bacteria	Firmicutes	Clostridia	Clostridiales	Clostridiales.unclassified	Clostridiales.unclassified	-0.0472427	0.0409284	-0.108741
ASV92	Bacteria	Actinobacteria	Actinobacteria	Bifidobacteriales	Bifidobacteriaceae	Bifidobacterium	-0.0474661	0.0445025	0.0358807
ASV394	Bacteria	Firmicutes	Clostridia	Clostridiales	Ruminococcaceae	Ruminococcaceae.unclassified	-0.048204	-0.0212744	0.0643857
ASV108	Bacteria	Proteobacteria	Gammaproteobacteria	Enterobacterales	Enterobacteriaceae	Escherichia/Shigella	-0.0507958	-0.0726994	0.0793935
ASV126	Bacteria	Bacteria.unclassified	Bacteria.unclassified	Bacteria.unclassified	Bacteria.unclassified	Bacteria.unclassified	-0.0508707	0.208227	0.070388
ASV122	Bacteria	Firmicutes	Clostridia	Clostridiales	Ruminococcaceae	Ruthenibacterium	-0.0510187	-0.0900041	0.00782041
ASV205	Bacteria	Bacteroidetes	Bacteroidia	Bacteroidales	Bacteroidaceae	Bacteroides	-0.0534313	0.040079	-0.0135832
ASV311	Bacteria	Firmicutes	Clostridia	Clostridiales	Ruminococcaceae	Ruminococcaceae.unclassified	-0.0571592	0.106067	0.111065
ASV508	Bacteria	Firmicutes	Clostridia	Clostridiales	Ruminococcaceae	Ruminococcaceae.unclassified	-0.0583387	0.0293479	-0.0871392
ASV161	Bacteria	Firmicutes	Clostridia	Clostridiales	Lachnospiraceae	Sellimonas	-0.0589211	0.00273298	0.00348113
ASV132	Bacteria	Firmicutes	Clostridia	Clostridiales	Clostridiales.unclassified	Clostridiales.unclassified	-0.0593698	0.132656	0.0506609
ASV669	Bacteria	Firmicutes	Clostridia	Clostridiales	Ruminococcaceae	Ruminococcaceae.unclassified	-0.0600751	0.0178634	-0.0536558
